# Supplementary material for: N-Benzyl-2-(2-chloro-5-methyl­phen­oxy)acetamide
Source: Acta Crystallogr Sect E Struct Rep Online. 2008 Nov 22;64(Pt 12):o2426. doi: 10.1107/S1600536808038555 (PMC2959909; doi:10.1107/S1600536808038555)
Supplement: Supplementary file 1 [file e-64-o2426-sup1.cif]

##############################################################################
###                                                                        ###
###        Electronic paper (Acta Crystallographica Section E)             ###
###                                                                        ###
##############################################################################
#                                                                            #
# This CIF contains the data in a paper accepted for publication in Acta     #
# Crystallographica Section E. It conforms to the requirements of Notes      #
# for Authors for Section E, and has been peer reviewed under the auspices   #
# of the IUCr Commission on Journals.                                        #
#                                                                            #
# Full details of the Crystallographic Information File format               #
# are given in the paper "The Crystallographic Information File (CIF):       #
# a New Standard Archive File for Crystallography" by S. R. Hall, F. H.      #
# Allen and I. D. Brown [Acta Cryst. (1991), A47, 655-685].                  #
#                                                                            #
# The current version of the core CIF dictionary is obtainable from          #
# ftp://ftp.iucr.org/pub/cif_core.dic. The current version number is 2.4.    #
#                                                                            #
# Software is freely available for graphical display of the structure(s) in  #
# this CIF.  For information consult the CIF home page http://www.iucr.org/  #
# cif/home.html                                                              #
#                                                                            #
# This file may be used for bona fide research purposes within the           #
# scientific community so long as proper attribution is given to the journal # 
# article from which it was obtained.                                        #
#                                                                            #
##############################################################################
                                             
data_I
_audit_creation_method     SHELXL-97
_chemical_name_systematic
;
<i>N</i>-Benzyl-2-(2-chloro-5-methylphenoxy)acetamide
;
_chemical_name_common     ?
_chemical_formula_moiety     'C16 H16 Cl N O2'
_chemical_formula_sum     'C16 H16 Cl N O2'
_chemical_formula_iupac     'C16 H16 Cl N O2'
_chemical_formula_weight     289.75
_chemical_melting_point     ?
_symmetry_cell_setting     Triclinic
_symmetry_space_group_name_H-M     'P -1'
_symmetry_space_group_name_Hall     '-P 1'
loop_
    _symmetry_equiv_pos_as_xyz
    'x, y, z'
    '-x, -y, -z'
_cell_length_a     9.5549(18)
_cell_length_b     11.086(2)
_cell_length_c     14.725(3)
_cell_angle_alpha     71.747(4)
_cell_angle_beta     89.062(4)
_cell_angle_gamma     85.655(4)
_cell_volume     1477.0(5)
_cell_formula_units_Z     4
_cell_measurement_reflns_used     818
_cell_measurement_theta_min     5.51
_cell_measurement_theta_max     38.45
_cell_measurement_temperature     298(2)
_exptl_crystal_description     block
_exptl_crystal_colour     colourless
_exptl_crystal_size_max     0.12
_exptl_crystal_size_mid     0.10
_exptl_crystal_size_min     0.06
_exptl_crystal_density_diffrn     1.303
_exptl_crystal_density_meas     ?
_exptl_crystal_density_method     'not measured'
_exptl_crystal_F_000     608
_exptl_absorpt_coefficient_mu     0.259
_exptl_absorpt_correction_type     multi-scan
_exptl_absorpt_process_details     '(SADABS; Bruker, 2005)'
_exptl_absorpt_correction_T_min     0.9696
_exptl_absorpt_correction_T_max     0.9846
_exptl_special_details
;
;
_diffrn_ambient_temperature     298(2)
_diffrn_radiation_type     MoK\a
_diffrn_radiation_wavelength     0.71073
_diffrn_radiation_source     'fine-focus sealed tube'
_diffrn_radiation_monochromator     graphite
_diffrn_measurement_device_type     'Bruker SMART CCD area-detector'
_diffrn_measurement_method     '\f and \w'
_diffrn_detector_area_resol_mean     ?
_diffrn_reflns_number     7851
_diffrn_reflns_av_R_equivalents     0.0331
_diffrn_reflns_av_sigmaI/netI     0.0735
_diffrn_reflns_theta_min     1.46
_diffrn_reflns_theta_max     25.05
_diffrn_reflns_theta_full     25.05
_diffrn_measured_fraction_theta_max     0.993
_diffrn_measured_fraction_theta_full     0.993
_diffrn_reflns_limit_h_min     -11
_diffrn_reflns_limit_h_max     11
_diffrn_reflns_limit_k_min     -12
_diffrn_reflns_limit_k_max     13
_diffrn_reflns_limit_l_min     -14
_diffrn_reflns_limit_l_max     17
_diffrn_standards_number     ?
_diffrn_standards_interval_count     ?
_diffrn_standards_interval_time     ?
_diffrn_standards_decay_%     ?
_refine_special_details
;
Refinement of <i>F</i>^2^ against ALL reflections. The weighted <i>R</i>-factor
<i>wR</i> and goodness of fit <i>S</i> are based on <i>F</i>^2^, conventional
<i>R</i>-factors <i>R</i> are based on <i>F</i>, with <i>F</i> set to zero for
negative <i>F</i>^2^. The threshold expression of <i>F</i>^2^ >
\s(<i>F</i>^2^) is used only for calculating <i>R</i>-factors(gt) <i>etc</i>.
and is not relevant to the choice of reflections for refinement.
<i>R</i>-factors based on <i>F</i>^2^ are statistically about twice as large
as those based on <i>F</i>, and <i>R</i>- factors based on ALL data will be
even larger.
;
_reflns_number_total     5194
_reflns_number_gt     2351
_reflns_threshold_expression     I>2\s(I)
_refine_ls_structure_factor_coef     Fsqd
_refine_ls_matrix_type     full
_refine_ls_R_factor_all     0.1366
_refine_ls_R_factor_gt     0.0538
_refine_ls_wR_factor_gt     0.1142
_refine_ls_wR_factor_ref     0.1527
_refine_ls_goodness_of_fit_ref     0.976
_refine_ls_restrained_S_all     0.976
_refine_ls_number_reflns     5194
_refine_ls_number_parameters     362
_refine_ls_number_restraints     0
_refine_ls_hydrogen_treatment     constr
_refine_ls_weighting_scheme     calc
_refine_ls_weighting_details
                 'calc w=1/[\s^2^(Fo^2^)+(0.0578P)^2^] where P=(Fo^2^+2Fc^2^)/3'
_atom_sites_solution_hydrogens     geom
_atom_sites_solution_primary     direct
_atom_sites_solution_secondary     difmap
_refine_ls_shift/su_max     0.000
_refine_ls_shift/su_mean     0.000
_refine_diff_density_max     0.184
_refine_diff_density_min     -0.232
_refine_ls_extinction_method     'SHELXL97 (Sheldrick, 2008)'
_refine_ls_extinction_coef     0.0039(10)
_refine_ls_extinction_expression
                                  'Fc^*^=kFc[1+0.001xFc^2^\l^3^/sin(2\q)]^-1/4^'
_refine_ls_abs_structure_details     ?
loop_
    _atom_type_symbol
    _atom_type_description
    _atom_type_scat_dispersion_real
    _atom_type_scat_dispersion_imag
    _atom_type_scat_source
    'C' 'C' 0.0033 0.0016
                         'International Tables Vol C Tables 4.2.6.8 and 6.1.1.4'
    'H' 'H' 0.0000 0.0000
                         'International Tables Vol C Tables 4.2.6.8 and 6.1.1.4'
    'N' 'N' 0.0061 0.0033
                         'International Tables Vol C Tables 4.2.6.8 and 6.1.1.4'
    'O' 'O' 0.0106 0.0060
                         'International Tables Vol C Tables 4.2.6.8 and 6.1.1.4'
    'Cl' 'Cl' 0.1484 0.1585
                         'International Tables Vol C Tables 4.2.6.8 and 6.1.1.4'
_computing_data_collection     'SMART (Bruker, 2005)'
_computing_cell_refinement     'SAINT (Bruker, 2005)'
_computing_data_reduction     'SAINT (Bruker, 2005)'
_computing_structure_solution     'SHELXS97 (Sheldrick, 2008)'
_computing_structure_refinement     'SHELXL97 (Sheldrick, 2008)'
_computing_molecular_graphics     'XP in SHELXTL (Sheldrick, 2008)'
_computing_publication_material     'SHELXL97 (Sheldrick, 2008)'
loop_
    _atom_site_type_symbol
    _atom_site_label
    _atom_site_fract_x
    _atom_site_fract_y
    _atom_site_fract_z
    _atom_site_U_iso_or_equiv
    _atom_site_adp_type
    _atom_site_calc_flag
    _atom_site_refinement_flags
    _atom_site_occupancy
    _atom_site_disorder_assembly
    _atom_site_disorder_group
    Cl Cl1 0.96319(12) 0.34345(9) 0.13691(6) 0.0838(4) Uani d . 1 . .
    Cl Cl2 0.50957(12) 0.36619(10) 0.12091(6) 0.0843(4) Uani d . 1 . .
    O O1 0.8583(2) 0.1676(2) 0.30620(15) 0.0613(7) Uani d . 1 . .
    O O2 0.6330(3) -0.0799(2) 0.39861(18) 0.0816(8) Uani d . 1 . .
    O O3 0.3863(2) 0.1968(2) 0.28614(14) 0.0612(7) Uani d . 1 . .
    O O4 0.1458(3) -0.0409(2) 0.37055(17) 0.0717(8) Uani d . 1 . .
    N N1 0.6903(3) 0.0326(3) 0.2484(2) 0.0632(8) Uani d . 1 . .
    H H1 0.7406 0.0909 0.2139 0.076 Uiso calc R 1 . .
    N N2 0.2154(3) 0.0694(2) 0.22282(19) 0.0562(8) Uani d . 1 . .
    H H2 0.2722 0.1231 0.1905 0.067 Uiso calc R 1 . .
    C C1 1.0023(4) 0.3375(3) 0.2529(2) 0.0595(10) Uani d . 1 . .
    C C2 0.9435(3) 0.2484(3) 0.3297(2) 0.0513(9) Uani d . 1 . .
    C C3 0.9725(3) 0.2452(3) 0.4215(2) 0.0558(9) Uani d . 1 . .
    H H3 0.9333 0.1851 0.4726 0.067 Uiso calc R 1 . .
    C C4 1.0594(4) 0.3303(4) 0.4391(3) 0.0622(10) Uani d . 1 . .
    C C5 1.1172(4) 0.4175(4) 0.3616(3) 0.0755(12) Uani d . 1 . .
    H H5 1.1763 0.4749 0.3720 0.091 Uiso calc R 1 . .
    C C6 1.0892(4) 0.4211(3) 0.2698(3) 0.0739(11) Uani d . 1 . .
    H H6 1.1293 0.4805 0.2187 0.089 Uiso calc R 1 . .
    C C7 1.0907(4) 0.3245(4) 0.5403(3) 0.0881(13) Uani d . 1 . .
    H H7A 1.0174 0.2841 0.5814 0.132 Uiso calc R 1 . .
    H H7B 1.0959 0.4093 0.5433 0.132 Uiso calc R 1 . .
    H H7C 1.1787 0.2763 0.5605 0.132 Uiso calc R 1 . .
    C C8 0.7986(3) 0.0726(3) 0.3822(2) 0.0582(10) Uani d . 1 . .
    H H8A 0.7484 0.1121 0.4246 0.070 Uiso calc R 1 . .
    H H8B 0.8726 0.0135 0.4189 0.070 Uiso calc R 1 . .
    C C9 0.6998(4) 0.0018(3) 0.3432(3) 0.0553(9) Uani d . 1 . .
    C C10 0.5997(4) -0.0276(4) 0.2010(3) 0.0732(11) Uani d . 1 . .
    H H10A 0.5485 0.0379 0.1504 0.088 Uiso calc R 1 . .
    H H10B 0.5316 -0.0715 0.2466 0.088 Uiso calc R 1 . .
    C C11 0.6762(4) -0.1216(3) 0.1586(2) 0.0555(9) Uani d . 1 . .
    C C12 0.8057(4) -0.1810(4) 0.1908(3) 0.0680(11) Uani d . 1 . .
    H H12 0.8494 -0.1633 0.2407 0.082 Uiso calc R 1 . .
    C C13 0.8722(5) -0.2667(4) 0.1503(4) 0.0905(14) Uani d . 1 . .
    H H13 0.9598 -0.3059 0.1731 0.109 Uiso calc R 1 . .
    C C14 0.8103(7) -0.2939(5) 0.0774(4) 0.1025(17) Uani d . 1 . .
    H H14 0.8551 -0.3511 0.0498 0.123 Uiso calc R 1 . .
    C C15 0.6804(7) -0.2356(5) 0.0448(3) 0.0996(17) Uani d . 1 . .
    H H15 0.6371 -0.2539 -0.0049 0.119 Uiso calc R 1 . .
    C C16 0.6137(4) -0.1502(4) 0.0853(3) 0.0738(12) Uani d . 1 . .
    H H16 0.5257 -0.1118 0.0627 0.089 Uiso calc R 1 . .
    C C17 0.5350(4) 0.3631(3) 0.2384(2) 0.0540(9) Uani d . 1 . .
    C C18 0.4702(3) 0.2756(3) 0.3119(2) 0.0496(9) Uani d . 1 . .
    C C19 0.4939(3) 0.2724(3) 0.4050(2) 0.0540(9) Uani d . 1 . .
    H H19 0.4503 0.2141 0.4549 0.065 Uiso calc R 1 . .
    C C20 0.5820(4) 0.3550(3) 0.4249(2) 0.0556(9) Uani d . 1 . .
    C C21 0.6439(4) 0.4419(3) 0.3503(3) 0.0657(10) Uani d . 1 . .
    H H21 0.7020 0.4986 0.3627 0.079 Uiso calc R 1 . .
    C C22 0.6209(4) 0.4461(3) 0.2575(3) 0.0663(10) Uani d . 1 . .
    H H22 0.6636 0.5052 0.2076 0.080 Uiso calc R 1 . .
    C C23 0.6128(4) 0.3443(4) 0.5272(2) 0.0848(13) Uani d . 1 . .
    H H23A 0.7020 0.2976 0.5462 0.127 Uiso calc R 1 . .
    H H23B 0.5407 0.3005 0.5677 0.127 Uiso calc R 1 . .
    H H23C 0.6155 0.4280 0.5330 0.127 Uiso calc R 1 . .
    C C24 0.3147(3) 0.1067(3) 0.3610(2) 0.0556(9) Uani d . 1 . .
    H H24A 0.2613 0.1507 0.3993 0.067 Uiso calc R 1 . .
    H H24B 0.3826 0.0454 0.4024 0.067 Uiso calc R 1 . .
    C C25 0.2180(4) 0.0391(3) 0.3175(3) 0.0551(9) Uani d . 1 . .
    C C26 0.1215(4) 0.0163(3) 0.1709(2) 0.0634(10) Uani d . 1 . .
    H H26A 0.0899 0.0824 0.1128 0.076 Uiso calc R 1 . .
    H H26B 0.0395 -0.0100 0.2098 0.076 Uiso calc R 1 . .
    C C27 0.1878(3) -0.0956(3) 0.1448(2) 0.0514(9) Uani d . 1 . .
    C C28 0.1796(4) -0.1007(4) 0.0525(3) 0.0666(11) Uani d . 1 . .
    H H28 0.1372 -0.0315 0.0052 0.080 Uiso calc R 1 . .
    C C29 0.2332(5) -0.2062(5) 0.0292(3) 0.0821(13) Uani d . 1 . .
    H H29 0.2261 -0.2079 -0.0333 0.099 Uiso calc R 1 . .
    C C30 0.2966(5) -0.3083(4) 0.0978(4) 0.0830(13) Uani d . 1 . .
    H H30 0.3314 -0.3800 0.0824 0.100 Uiso calc R 1 . .
    C C31 0.3087(4) -0.3043(4) 0.1899(3) 0.0763(12) Uani d . 1 . .
    H H31 0.3548 -0.3721 0.2363 0.092 Uiso calc R 1 . .
    C C32 0.2528(4) -0.2002(4) 0.2128(3) 0.0654(10) Uani d . 1 . .
    H H32 0.2586 -0.1998 0.2757 0.078 Uiso calc R 1 . .
loop_
    _atom_site_aniso_label
    _atom_site_aniso_U_11
    _atom_site_aniso_U_22
    _atom_site_aniso_U_33
    _atom_site_aniso_U_12
    _atom_site_aniso_U_13
    _atom_site_aniso_U_23
    Cl1 0.1148(9) 0.0760(7) 0.0597(6) -0.0167(6) 0.0051(6) -0.0180(5)
    Cl2 0.1155(9) 0.0892(8) 0.0509(6) -0.0252(7) 0.0039(6) -0.0218(5)
    O1 0.0719(17) 0.0588(15) 0.0535(14) -0.0184(14) 0.0021(13) -0.0150(12)
    O2 0.082(2) 0.0840(19) 0.0773(18) -0.0361(17) 0.0169(15) -0.0170(15)
    O3 0.0689(16) 0.0691(16) 0.0527(14) -0.0265(14) 0.0068(12) -0.0246(12)
    O4 0.0743(18) 0.0733(17) 0.0716(17) -0.0294(15) 0.0172(14) -0.0235(14)
    N1 0.062(2) 0.072(2) 0.060(2) -0.0189(17) 0.0046(16) -0.0251(16)
    N2 0.0544(19) 0.0574(19) 0.0608(19) -0.0111(15) 0.0006(15) -0.0224(15)
    C1 0.070(3) 0.055(2) 0.056(2) -0.006(2) 0.007(2) -0.0213(19)
    C2 0.048(2) 0.045(2) 0.062(2) 0.0001(18) -0.0048(19) -0.0204(18)
    C3 0.058(2) 0.053(2) 0.059(2) 0.0026(19) -0.0026(19) -0.0226(18)
    C4 0.062(3) 0.059(2) 0.074(3) 0.004(2) -0.008(2) -0.033(2)
    C5 0.082(3) 0.061(3) 0.095(3) -0.016(2) -0.008(3) -0.039(2)
    C6 0.082(3) 0.056(3) 0.086(3) -0.016(2) 0.005(2) -0.023(2)
    C7 0.100(3) 0.086(3) 0.091(3) 0.003(3) -0.027(3) -0.047(2)
    C8 0.059(2) 0.058(2) 0.057(2) -0.008(2) 0.0072(19) -0.0167(18)
    C9 0.048(2) 0.057(2) 0.062(2) -0.0025(19) 0.002(2) -0.0193(19)
    C10 0.061(3) 0.084(3) 0.081(3) -0.009(2) -0.010(2) -0.034(2)
    C11 0.053(2) 0.063(2) 0.051(2) -0.017(2) -0.0016(19) -0.0167(18)
    C12 0.058(3) 0.073(3) 0.074(3) -0.012(2) 0.000(2) -0.024(2)
    C13 0.082(3) 0.068(3) 0.125(4) -0.012(3) 0.017(3) -0.035(3)
    C14 0.130(5) 0.082(4) 0.113(4) -0.041(4) 0.055(4) -0.051(3)
    C15 0.150(5) 0.094(4) 0.074(3) -0.054(4) 0.016(4) -0.044(3)
    C16 0.082(3) 0.078(3) 0.062(2) -0.027(2) -0.011(2) -0.017(2)
    C17 0.059(2) 0.055(2) 0.049(2) -0.0040(19) 0.0014(18) -0.0158(18)
    C18 0.046(2) 0.052(2) 0.056(2) -0.0069(18) -0.0008(18) -0.0223(18)
    C19 0.057(2) 0.056(2) 0.050(2) -0.0069(19) 0.0021(18) -0.0176(17)
    C20 0.061(2) 0.054(2) 0.056(2) -0.001(2) -0.0069(19) -0.0225(18)
    C21 0.069(3) 0.065(3) 0.072(3) -0.015(2) -0.007(2) -0.031(2)
    C22 0.072(3) 0.058(2) 0.069(3) -0.013(2) 0.009(2) -0.019(2)
    C23 0.098(3) 0.089(3) 0.074(3) -0.005(3) -0.020(2) -0.034(2)
    C24 0.056(2) 0.063(2) 0.051(2) -0.0128(19) 0.0041(18) -0.0208(18)
    C25 0.056(2) 0.055(2) 0.060(2) -0.003(2) 0.008(2) -0.0263(19)
    C26 0.057(2) 0.067(3) 0.070(2) -0.004(2) -0.011(2) -0.027(2)
    C27 0.048(2) 0.058(2) 0.051(2) -0.0118(19) 0.0000(18) -0.0193(19)
    C28 0.066(3) 0.080(3) 0.056(2) -0.021(2) 0.000(2) -0.021(2)
    C29 0.092(3) 0.105(4) 0.066(3) -0.039(3) 0.020(3) -0.044(3)
    C30 0.089(3) 0.070(3) 0.104(4) -0.028(3) 0.034(3) -0.045(3)
    C31 0.085(3) 0.055(3) 0.086(3) -0.003(2) 0.009(3) -0.018(2)
    C32 0.075(3) 0.063(3) 0.059(2) -0.007(2) 0.000(2) -0.020(2)
_geom_special_details
;
All e.s.d.'s (except the e.s.d. in the dihedral angle between two l.s. planes)
are estimated using the full covariance matrix. The cell e.s.d.'s are taken
into account individually in the estimation of e.s.d.'s in distances, angles
and torsion angles; correlations between e.s.d.'s in cell parameters are only
used when they are defined by crystal symmetry. An approximate (isotropic)
treatment of cell e.s.d.'s is used for estimating e.s.d.'s involving l.s.
planes.
;
loop_
    _geom_bond_atom_site_label_1
    _geom_bond_atom_site_label_2
    _geom_bond_site_symmetry_2
    _geom_bond_distance
    _geom_bond_publ_flag
    Cl1 C1 . 1.735(3) ?
    Cl2 C17 . 1.741(3) ?
    O1 C2 . 1.378(3) ?
    O1 C8 . 1.421(3) ?
    O2 C9 . 1.225(4) ?
    O3 C18 . 1.369(3) ?
    O3 C24 . 1.439(3) ?
    O4 C25 . 1.231(4) ?
    N1 C9 . 1.332(4) ?
    N1 C10 . 1.442(4) ?
    N1 H1 . 0.8600 ?
    N2 C25 . 1.328(4) ?
    N2 C26 . 1.456(4) ?
    N2 H2 . 0.8600 ?
    C1 C6 . 1.370(5) ?
    C1 C2 . 1.391(4) ?
    C2 C3 . 1.373(4) ?
    C3 C4 . 1.388(4) ?
    C3 H3 . 0.9300 ?
    C4 C5 . 1.383(5) ?
    C4 C7 . 1.504(5) ?
    C5 C6 . 1.371(5) ?
    C5 H5 . 0.9300 ?
    C6 H6 . 0.9300 ?
    C7 H7A . 0.9600 ?
    C7 H7B . 0.9600 ?
    C7 H7C . 0.9600 ?
    C8 C9 . 1.500(4) ?
    C8 H8A . 0.9700 ?
    C8 H8B . 0.9700 ?
    C10 C11 . 1.513(5) ?
    C10 H10A . 0.9700 ?
    C10 H10B . 0.9700 ?
    C11 C16 . 1.374(4) ?
    C11 C12 . 1.375(5) ?
    C12 C13 . 1.384(5) ?
    C12 H12 . 0.9300 ?
    C13 C14 . 1.357(6) ?
    C13 H13 . 0.9300 ?
    C14 C15 . 1.376(6) ?
    C14 H14 . 0.9300 ?
    C15 C16 . 1.380(6) ?
    C15 H15 . 0.9300 ?
    C16 H16 . 0.9300 ?
    C17 C22 . 1.372(4) ?
    C17 C18 . 1.381(4) ?
    C18 C19 . 1.381(4) ?
    C19 C20 . 1.389(4) ?
    C19 H19 . 0.9300 ?
    C20 C21 . 1.373(4) ?
    C20 C23 . 1.506(4) ?
    C21 C22 . 1.373(4) ?
    C21 H21 . 0.9300 ?
    C22 H22 . 0.9300 ?
    C23 H23A . 0.9600 ?
    C23 H23B . 0.9600 ?
    C23 H23C . 0.9600 ?
    C24 C25 . 1.500(4) ?
    C24 H24A . 0.9700 ?
    C24 H24B . 0.9700 ?
    C26 C27 . 1.504(4) ?
    C26 H26A . 0.9700 ?
    C26 H26B . 0.9700 ?
    C27 C28 . 1.382(4) ?
    C27 C32 . 1.384(4) ?
    C28 C29 . 1.380(5) ?
    C28 H28 . 0.9300 ?
    C29 C30 . 1.367(6) ?
    C29 H29 . 0.9300 ?
    C30 C31 . 1.377(5) ?
    C30 H30 . 0.9300 ?
    C31 C32 . 1.370(5) ?
    C31 H31 . 0.9300 ?
    C32 H32 . 0.9300 ?
loop_
    _geom_angle_atom_site_label_1
    _geom_angle_atom_site_label_2
    _geom_angle_atom_site_label_3
    _geom_angle_site_symmetry_1
    _geom_angle_site_symmetry_3
    _geom_angle
    _geom_angle_publ_flag
    C2 O1 C8 . . 117.8(2) ?
    C18 O3 C24 . . 117.7(2) ?
    C9 N1 C10 . . 122.9(3) ?
    C9 N1 H1 . . 118.5 ?
    C10 N1 H1 . . 118.5 ?
    C25 N2 C26 . . 123.5(3) ?
    C25 N2 H2 . . 118.3 ?
    C26 N2 H2 . . 118.3 ?
    C6 C1 C2 . . 119.5(3) ?
    C6 C1 Cl1 . . 120.6(3) ?
    C2 C1 Cl1 . . 119.9(3) ?
    C3 C2 O1 . . 124.6(3) ?
    C3 C2 C1 . . 119.9(3) ?
    O1 C2 C1 . . 115.6(3) ?
    C2 C3 C4 . . 121.0(3) ?
    C2 C3 H3 . . 119.5 ?
    C4 C3 H3 . . 119.5 ?
    C5 C4 C3 . . 118.1(3) ?
    C5 C4 C7 . . 121.8(3) ?
    C3 C4 C7 . . 120.1(3) ?
    C6 C5 C4 . . 121.3(3) ?
    C6 C5 H5 . . 119.3 ?
    C4 C5 H5 . . 119.3 ?
    C1 C6 C5 . . 120.2(3) ?
    C1 C6 H6 . . 119.9 ?
    C5 C6 H6 . . 119.9 ?
    C4 C7 H7A . . 109.5 ?
    C4 C7 H7B . . 109.5 ?
    H7A C7 H7B . . 109.5 ?
    C4 C7 H7C . . 109.5 ?
    H7A C7 H7C . . 109.5 ?
    H7B C7 H7C . . 109.5 ?
    O1 C8 C9 . . 110.1(3) ?
    O1 C8 H8A . . 109.6 ?
    C9 C8 H8A . . 109.6 ?
    O1 C8 H8B . . 109.6 ?
    C9 C8 H8B . . 109.6 ?
    H8A C8 H8B . . 108.1 ?
    O2 C9 N1 . . 123.7(3) ?
    O2 C9 C8 . . 119.4(3) ?
    N1 C9 C8 . . 116.9(3) ?
    N1 C10 C11 . . 114.0(3) ?
    N1 C10 H10A . . 108.7 ?
    C11 C10 H10A . . 108.7 ?
    N1 C10 H10B . . 108.7 ?
    C11 C10 H10B . . 108.7 ?
    H10A C10 H10B . . 107.6 ?
    C16 C11 C12 . . 118.2(4) ?
    C16 C11 C10 . . 119.0(4) ?
    C12 C11 C10 . . 122.8(3) ?
    C11 C12 C13 . . 121.1(4) ?
    C11 C12 H12 . . 119.5 ?
    C13 C12 H12 . . 119.5 ?
    C14 C13 C12 . . 120.4(5) ?
    C14 C13 H13 . . 119.8 ?
    C12 C13 H13 . . 119.8 ?
    C13 C14 C15 . . 119.1(5) ?
    C13 C14 H14 . . 120.4 ?
    C15 C14 H14 . . 120.4 ?
    C14 C15 C16 . . 120.7(5) ?
    C14 C15 H15 . . 119.7 ?
    C16 C15 H15 . . 119.7 ?
    C11 C16 C15 . . 120.5(4) ?
    C11 C16 H16 . . 119.7 ?
    C15 C16 H16 . . 119.7 ?
    C22 C17 C18 . . 120.5(3) ?
    C22 C17 Cl2 . . 119.8(3) ?
    C18 C17 Cl2 . . 119.7(3) ?
    O3 C18 C19 . . 124.6(3) ?
    O3 C18 C17 . . 116.4(3) ?
    C19 C18 C17 . . 119.0(3) ?
    C18 C19 C20 . . 120.8(3) ?
    C18 C19 H19 . . 119.6 ?
    C20 C19 H19 . . 119.6 ?
    C21 C20 C19 . . 118.9(3) ?
    C21 C20 C23 . . 121.3(3) ?
    C19 C20 C23 . . 119.7(3) ?
    C22 C21 C20 . . 120.8(3) ?
    C22 C21 H21 . . 119.6 ?
    C20 C21 H21 . . 119.6 ?
    C17 C22 C21 . . 120.0(3) ?
    C17 C22 H22 . . 120.0 ?
    C21 C22 H22 . . 120.0 ?
    C20 C23 H23A . . 109.5 ?
    C20 C23 H23B . . 109.5 ?
    H23A C23 H23B . . 109.5 ?
    C20 C23 H23C . . 109.5 ?
    H23A C23 H23C . . 109.5 ?
    H23B C23 H23C . . 109.5 ?
    O3 C24 C25 . . 109.4(3) ?
    O3 C24 H24A . . 109.8 ?
    C25 C24 H24A . . 109.8 ?
    O3 C24 H24B . . 109.8 ?
    C25 C24 H24B . . 109.8 ?
    H24A C24 H24B . . 108.3 ?
    O4 C25 N2 . . 123.4(3) ?
    O4 C25 C24 . . 118.9(3) ?
    N2 C25 C24 . . 117.7(3) ?
    N2 C26 C27 . . 113.6(3) ?
    N2 C26 H26A . . 108.9 ?
    C27 C26 H26A . . 108.9 ?
    N2 C26 H26B . . 108.9 ?
    C27 C26 H26B . . 108.9 ?
    H26A C26 H26B . . 107.7 ?
    C28 C27 C32 . . 117.4(3) ?
    C28 C27 C26 . . 120.9(3) ?
    C32 C27 C26 . . 121.7(3) ?
    C29 C28 C27 . . 121.3(4) ?
    C29 C28 H28 . . 119.4 ?
    C27 C28 H28 . . 119.4 ?
    C30 C29 C28 . . 120.1(4) ?
    C30 C29 H29 . . 120.0 ?
    C28 C29 H29 . . 120.0 ?
    C29 C30 C31 . . 119.6(4) ?
    C29 C30 H30 . . 120.2 ?
    C31 C30 H30 . . 120.2 ?
    C32 C31 C30 . . 119.8(4) ?
    C32 C31 H31 . . 120.1 ?
    C30 C31 H31 . . 120.1 ?
    C31 C32 C27 . . 121.7(4) ?
    C31 C32 H32 . . 119.1 ?
    C27 C32 H32 . . 119.1 ?
loop_
    _geom_torsion_atom_site_label_1
    _geom_torsion_atom_site_label_2
    _geom_torsion_atom_site_label_3
    _geom_torsion_atom_site_label_4
    _geom_torsion_site_symmetry_1
    _geom_torsion_site_symmetry_2
    _geom_torsion_site_symmetry_3
    _geom_torsion_site_symmetry_4
    _geom_torsion
    _geom_torsion_publ_flag
    C8 O1 C2 C3 . . . . -1.4(5) ?
    C8 O1 C2 C1 . . . . 178.4(3) ?
    C6 C1 C2 C3 . . . . 0.2(5) ?
    Cl1 C1 C2 C3 . . . . -178.8(3) ?
    C6 C1 C2 O1 . . . . -179.6(3) ?
    Cl1 C1 C2 O1 . . . . 1.4(4) ?
    O1 C2 C3 C4 . . . . -179.9(3) ?
    C1 C2 C3 C4 . . . . 0.4(5) ?
    C2 C3 C4 C5 . . . . -0.7(5) ?
    C2 C3 C4 C7 . . . . -179.5(3) ?
    C3 C4 C5 C6 . . . . 0.5(6) ?
    C7 C4 C5 C6 . . . . 179.3(4) ?
    C2 C1 C6 C5 . . . . -0.4(6) ?
    Cl1 C1 C6 C5 . . . . 178.6(3) ?
    C4 C5 C6 C1 . . . . 0.0(6) ?
    C2 O1 C8 C9 . . . . 175.0(3) ?
    C10 N1 C9 O2 . . . . 0.1(6) ?
    C10 N1 C9 C8 . . . . 180.0(3) ?
    O1 C8 C9 O2 . . . . -176.5(3) ?
    O1 C8 C9 N1 . . . . 3.6(4) ?
    C9 N1 C10 C11 . . . . -105.2(4) ?
    N1 C10 C11 C16 . . . . -157.2(3) ?
    N1 C10 C11 C12 . . . . 23.4(5) ?
    C16 C11 C12 C13 . . . . 0.4(5) ?
    C10 C11 C12 C13 . . . . 179.9(3) ?
    C11 C12 C13 C14 . . . . 0.0(6) ?
    C12 C13 C14 C15 . . . . -0.4(7) ?
    C13 C14 C15 C16 . . . . 0.2(7) ?
    C12 C11 C16 C15 . . . . -0.6(5) ?
    C10 C11 C16 C15 . . . . 180.0(3) ?
    C14 C15 C16 C11 . . . . 0.2(6) ?
    C24 O3 C18 C19 . . . . 1.8(5) ?
    C24 O3 C18 C17 . . . . -178.5(3) ?
    C22 C17 C18 O3 . . . . 179.9(3) ?
    Cl2 C17 C18 O3 . . . . -1.1(4) ?
    C22 C17 C18 C19 . . . . -0.4(5) ?
    Cl2 C17 C18 C19 . . . . 178.5(3) ?
    O3 C18 C19 C20 . . . . 179.2(3) ?
    C17 C18 C19 C20 . . . . -0.4(5) ?
    C18 C19 C20 C21 . . . . 1.1(5) ?
    C18 C19 C20 C23 . . . . -176.4(3) ?
    C19 C20 C21 C22 . . . . -1.0(5) ?
    C23 C20 C21 C22 . . . . 176.4(4) ?
    C18 C17 C22 C21 . . . . 0.5(6) ?
    Cl2 C17 C22 C21 . . . . -178.5(3) ?
    C20 C21 C22 C17 . . . . 0.2(6) ?
    C18 O3 C24 C25 . . . . 174.4(3) ?
    C26 N2 C25 O4 . . . . 3.4(5) ?
    C26 N2 C25 C24 . . . . -176.7(3) ?
    O3 C24 C25 O4 . . . . -179.0(3) ?
    O3 C24 C25 N2 . . . . 1.1(4) ?
    C25 N2 C26 C27 . . . . -96.3(4) ?
    N2 C26 C27 C28 . . . . -130.2(3) ?
    N2 C26 C27 C32 . . . . 53.2(4) ?
    C32 C27 C28 C29 . . . . 0.5(5) ?
    C26 C27 C28 C29 . . . . -176.2(3) ?
    C27 C28 C29 C30 . . . . -0.4(6) ?
    C28 C29 C30 C31 . . . . -1.0(6) ?
    C29 C30 C31 C32 . . . . 2.3(6) ?
    C30 C31 C32 C27 . . . . -2.3(6) ?
    C28 C27 C32 C31 . . . . 0.9(5) ?
    C26 C27 C32 C31 . . . . 177.5(3) ?
loop_
    _geom_hbond_atom_site_label_D
    _geom_hbond_atom_site_label_H
    _geom_hbond_atom_site_label_A
    _geom_hbond_site_symmetry_A
    _geom_hbond_distance_DH
    _geom_hbond_distance_HA
    _geom_hbond_distance_DA
    _geom_hbond_angle_DHA
    C3 H3 O4 2_656 0.93 2.51 3.423(4) 169
    C19 H19 O2 2_656 0.93 2.37 3.287(4) 169
data_global
_journal_date_recd_electronic     2008-11-06
_journal_date_accepted     2008-11-19
_journal_name_full     'Acta Crystallographica, Section E'
_journal_year     2008
_journal_volume     64
_journal_issue     12
_journal_page_first     o2426
_journal_page_last     o2426
_journal_paper_category     QO
_journal_coeditor_code     RZ2267
_publ_contact_author_name     'Zhu-bo Li*'
_publ_contact_author_address
;
College of Pharmaceutical Sciences, Southwest University,
Chongqing,400716, People's Republic of China
;
_publ_contact_author_email     'lizhubo2007@163.com'
_publ_contact_author_fax     ?
_publ_contact_author_phone     ?
_publ_section_title
;
<i>N</i>-Benzyl-2-(2-chloro-5-methylphenoxy)acetamide
;
loop_
    _publ_author_name
    _publ_author_footnote
    _publ_author_address
    'Li, Zhu-Bo' .
;
College of Pharmaceutical Sciences, Southwest University,
Chongqing 400716, People's Republic of China
;
    'He, Xiao-Yan' .
;
College of Pharmaceutical Sciences, Southwest University,
Chongqing 400716, People's Republic of China
;
    'Xie, Yong-Sheng' .
;
School of Chemistry and Chemical Engineering, Shandong University, Jinan 250100,
People's Republic of China
;
    'Qin, Guang-Cheng' .
;
College of Pharmaceutical Sciences, Southwest University,
Chongqing 400716, People's Republic of China
;
