# Supplementary material for: N-Benzyl-2-(2-chloro-5-methyl­phen­oxy)acetamide
Source: Acta Crystallogr Sect E Struct Rep Online. 2008 Nov 22;64(Pt 12):o2426. doi: 10.1107/S1600536808038555 (PMC2959909; doi:10.1107/S1600536808038555)
Supplement: Supplementary file 2 [file e-64-o2426-Isup2.hkl]

# 
# h,k,l, Fc-squared, Fo-squared, sigma(Fo-squared) and status flag 
# 
data_I
_shelx_title ' 123 in P-1' 
_shelx_refln_list_code          4 
_shelx_F_calc_maximum      254.93 
_exptl_crystal_F_000       608.00 
_reflns_d_resolution_high  0.8393 
 
loop_ 
 _symmetry_equiv_pos_as_xyz 
 'x, y, z' 
 '-x, -y, -z' 
 
_cell_length_a     9.5549 
_cell_length_b    11.0858 
_cell_length_c    14.7253 
_cell_angle_alpha  71.747 
_cell_angle_beta   89.062 
_cell_angle_gamma  85.655 
 
_shelx_F_squared_multiplier     1.000 
 
loop_ 
 _refln_index_h 
 _refln_index_k 
 _refln_index_l 
 _refln_F_squared_calc 
 _refln_F_squared_meas 
 _refln_F_squared_sigma 
 _refln_observed_status 
   1   0   0       18.12       18.83      2.31 o 
   2   0   0        0.97        1.30      2.42 o 
   3   0   0        4.17        5.75      3.72 o 
   4   0   0       72.84      106.70      9.53 o 
   5   0   0        1.76        1.80      4.00 o 
   6   0   0      460.73      429.65     14.71 o 
   7   0   0      109.96       86.96      7.63 o 
   8   0   0        1.06       -5.22      3.58 o 
   9   0   0       14.50       17.46     12.34 o 
  10   0   0       43.06       26.21     15.84 o 
  11   0   0       20.28        4.85     15.16 o 
 -11   1   0        1.48       13.02     16.12 o 
 -10   1   0        6.50       10.59     14.37 o 
  -9   1   0        0.91       -1.23      4.88 o 
  -8   1   0      266.98      261.38     15.31 o 
  -7   1   0       17.69       16.68      6.93 o 
  -6   1   0        6.20        5.18      5.18 o 
  -5   1   0       24.51       21.08      5.92 o 
  -4   1   0      451.50      493.43     17.83 o 
  -3   1   0        9.23       10.76      4.17 o 
  -2   1   0    13349.14    13545.95    124.28 o 
  -1   1   0        0.18       -3.50      2.33 o 
   0   1   0     2329.48     2096.81     23.81 o 
   1   1   0      121.88      104.07      4.79 o 
   2   1   0    11922.13    11897.38     83.55 o 
   3   1   0     1033.61     1056.82     18.23 o 
   4   1   0      130.85      153.02      6.55 o 
   5   1   0     1632.66     1645.82     22.96 o 
   6   1   0       48.94       47.69      5.57 o 
   7   1   0      214.00      207.96     10.55 o 
   8   1   0       14.79       12.20      5.59 o 
   9   1   0       44.35       47.06     16.12 o 
  10   1   0       32.65       27.56     14.71 o 
  11   1   0       26.80       26.21     18.77 o 
 -10   2   0       32.94       32.00     10.92 o 
  -9   2   0       39.17       63.77     17.62 o 
  -8   2   0        3.06        5.79      7.11 o 
  -7   2   0       26.50       31.50      8.79 o 
  -6   2   0      150.99      157.15     14.60 o 
  -5   2   0       59.09       61.94      9.24 o 
  -4   2   0      507.77      459.60     11.54 o 
  -3   2   0      254.88      246.21      9.85 o 
  -2   2   0    27096.33    27234.74    283.33 o 
  -1   2   0      154.16      145.60      7.89 o 
   0   2   0     1858.51     1719.23     25.14 o 
   1   2   0     1603.23     1490.89     18.15 o 
   2   2   0     5698.23     5860.25     49.26 o 
   3   2   0     1145.41     1198.36     20.37 o 
   4   2   0     2573.53     2564.22     26.57 o 
   5   2   0       15.92       18.74      3.98 o 
   6   2   0      222.05      228.27     10.22 o 
   7   2   0        4.99        2.13      9.02 o 
   8   2   0        0.44       -3.99      4.71 o 
   9   2   0       12.41       -4.40     10.09 o 
  10   2   0        2.77       -6.54     10.99 o 
  11   2   0        8.99       19.78     16.23 o 
 -10   3   0       71.87       42.16     15.95 o 
  -9   3   0        1.52        1.56      7.38 o 
  -8   3   0        5.99       -2.91      9.27 o 
  -7   3   0       20.34       21.93      8.31 o 
  -6   3   0       62.92       56.96     30.52 o 
  -5   3   0       14.61       17.67      5.21 o 
  -4   3   0     2783.12     2794.31     66.10 o 
  -3   3   0       40.84       32.18      6.82 o 
  -2   3   0     4014.18     3660.33     54.50 o 
  -1   3   0       58.51       68.71      7.44 o 
   0   3   0     8826.00     8158.10     75.90 o 
   1   3   0      198.91      210.35      7.52 o 
   2   3   0     3754.97     3887.62     64.24 o 
   3   3   0       82.78       87.15      7.05 o 
   4   3   0       28.01       27.56      4.92 o 
   5   3   0     1089.36     1083.95     30.91 o 
   6   3   0       11.60       10.13      4.60 o 
   7   3   0      207.49      217.09     26.04 o 
   8   3   0        1.88        4.41      5.87 o 
   9   3   0        1.43       14.88     12.51 o 
  10   3   0        9.68       16.40     14.43 o 
  11   3   0        2.38       -3.44     14.82 o 
 -10   4   0        0.01        2.48     12.96 o 
  -9   4   0       21.00       14.29     11.85 o 
  -8   4   0       10.80        5.69      8.92 o 
  -7   4   0       12.67        1.05      6.58 o 
  -6   4   0        0.61        1.53      7.66 o 
  -5   4   0       10.98       14.65      6.88 o 
  -4   4   0       39.62       41.54      9.41 o 
  -3   4   0        0.75       -1.13      4.00 o 
  -2   4   0      484.10      457.92     19.01 o 
  -1   4   0      105.29       95.38      9.47 o 
   0   4   0      442.80      466.47     16.47 o 
   1   4   0      231.50      205.82      9.50 o 
   2   4   0      723.72      682.22     11.66 o 
   3   4   0      217.96      228.51     10.35 o 
   4   4   0        1.76        2.29      3.16 o 
   5   4   0       73.05       71.04      8.18 o 
   6   4   0      192.48      210.05     20.63 o 
   7   4   0      281.89      261.96     15.80 o 
   8   4   0      123.26      137.81     23.50 o 
   9   4   0       55.12       37.31     17.19 o 
  10   4   0        5.55       18.09     15.72 o 
  11   4   0        0.03       14.93     16.23 o 
 -10   5   0        0.50      -15.33     10.22 o 
  -9   5   0        4.36       10.99     16.17 o 
  -8   5   0       12.42       22.71     14.26 o 
  -7   5   0        1.43       -3.04      8.40 o 
  -6   5   0      214.84      176.89     19.78 o 
  -5   5   0       26.08       12.51      7.50 o 
  -4   5   0      433.31      502.79     25.21 o 
  -3   5   0       15.85       24.40      6.99 o 
  -2   5   0       52.71       62.56      9.64 o 
  -1   5   0        0.09       -4.56      3.04 o 
   0   5   0        1.11       -3.63      2.42 o 
   1   5   0      192.33      182.36     10.04 o 
   2   5   0       21.71       29.27      7.35 o 
   3   5   0      490.03      460.47     10.62 o 
   4   5   0       12.10       15.89      3.11 o 
   5   5   0      277.48      261.77     14.94 o 
   6   5   0       36.49       23.11      6.26 o 
   7   5   0       25.98       16.74      6.32 o 
   8   5   0      209.41      225.92     30.21 o 
   9   5   0       19.92       21.70     14.82 o 
  10   5   0        4.54       37.08     17.41 o 
  -9   6   0        8.93       16.23     16.12 o 
  -8   6   0        1.38       13.92     13.07 o 
  -7   6   0        4.04       -0.56      9.58 o 
  -6   6   0       43.36       55.79     14.31 o 
  -5   6   0       74.76      102.24     16.17 o 
  -4   6   0        2.20        6.99      7.55 o 
  -3   6   0       20.18       18.20      6.76 o 
  -2   6   0       18.34       16.40      6.42 o 
  -1   6   0        1.51        2.65      4.62 o 
   0   6   0      171.45      140.59     12.63 o 
   1   6   0      155.65      161.55      9.95 o 
   2   6   0      649.38      656.13     21.52 o 
   3   6   0      217.70      194.96     11.81 o 
   4   6   0       41.87       41.30      8.93 o 
   5   6   0       88.62       77.47     12.66 o 
   6   6   0      263.19      249.25     15.51 o 
   7   6   0      453.39      468.61     21.12 o 
   8   6   0        0.09        8.45     12.00 o 
   9   6   0        1.23       -2.09     11.78 o 
  10   6   0        6.19       23.89     17.81 o 
  -8   7   0        1.05      -10.43     12.34 o 
  -7   7   0       10.67        0.56     12.23 o 
  -6   7   0      144.97      130.48     20.52 o 
  -5   7   0       31.08       18.82     10.60 o 
  -4   7   0      459.86      475.40     27.80 o 
  -3   7   0       16.96       14.88      7.83 o 
  -2   7   0        0.52       -0.56      5.75 o 
  -1   7   0       62.58       71.41     11.55 o 
   0   7   0      246.40      246.47     17.53 o 
   1   7   0      163.65      148.95     10.43 o 
   2   7   0      434.46      475.21     27.29 o 
   3   7   0        0.01        2.47      4.62 o 
   4   7   0        3.46       -3.83      3.45 o 
   5   7   0      718.00      649.86     22.09 o 
   6   7   0      252.18      256.29     16.61 o 
   7   7   0       92.42       84.66     20.35 o 
   8   7   0        0.56        2.93     10.59 o 
   9   7   0       19.16       12.23     14.71 o 
  -8   8   0        3.56       -6.99     13.58 o 
  -7   8   0        6.07       15.22     13.47 o 
  -6   8   0       51.23       63.23     16.17 o 
  -5   8   0        0.96       -4.90      8.79 o 
  -4   8   0        6.84       20.80     10.37 o 
  -3   8   0       28.82       19.27      9.75 o 
  -2   8   0      337.32      392.90     24.58 o 
  -1   8   0        0.79       -3.10      5.41 o 
   0   8   0       29.41       30.55      9.52 o 
   1   8   0      272.43      295.46     20.69 o 
   2   8   0      120.27      140.21     12.06 o 
   3   8   0       78.97       76.96     18.18 o 
   4   8   0      466.18      454.73     19.48 o 
   5   8   0      671.50      730.70     25.53 o 
   6   8   0        3.71        3.11      6.30 o 
   7   8   0        9.47       14.60     12.68 o 
   8   8   0        0.47        9.92     13.86 o 
   9   8   0        1.65       -3.49     13.30 o 
  -7   9   0        0.23        3.66     15.38 o 
  -6   9   0        6.79        2.76     12.29 o 
  -5   9   0       11.53       24.51     11.95 o 
  -4   9   0       15.38        7.61     10.54 o 
  -3   9   0       16.87       28.80     11.55 o 
  -2   9   0        0.81       15.22      9.19 o 
  -1   9   0       37.89       49.82     12.62 o 
   0   9   0       51.74       66.17     13.53 o 
   1   9   0       52.59       49.76     11.67 o 
   2   9   0       22.78       25.33      7.19 o 
   3   9   0     1320.65     1312.75     51.24 o 
   4   9   0        2.03       -0.94      5.94 o 
   5   9   0       21.18       15.71      7.48 o 
   6   9   0        2.87        1.97      6.67 o 
   7   9   0        6.96        6.03     11.89 o 
   8   9   0       10.90       31.95     16.34 o 
  -6  10   0        0.03        3.38     12.91 o 
  -5  10   0       15.72       15.61     12.68 o 
  -4  10   0        0.74        6.59     10.99 o 
  -3  10   0        1.69       15.67     10.82 o 
  -2  10   0       75.69       86.23     16.63 o 
  -1  10   0        4.09        9.36      9.75 o 
   0  10   0       57.26       67.46     14.65 o 
   1  10   0       13.23       22.54     10.48 o 
   2  10   0      343.02      346.32     26.21 o 
   3  10   0       24.29       15.53      6.99 o 
   4  10   0        3.37       -0.78      6.57 o 
   5  10   0        9.56       16.48      8.45 o 
   6  10   0        7.47        8.00     13.30 o 
   7  10   0        4.19        6.65     13.13 o 
  -4  11   0        1.87        5.75     12.40 o 
  -3  11   0        0.02       -0.45     10.59 o 
  -2  11   0        4.74      -14.03      9.35 o 
  -1  11   0       39.73       51.45     15.27 o 
   0  11   0       45.12       41.37     13.41 o 
   1  11   0       67.21       52.36     15.33 o 
   2  11   0       19.31       23.73     12.00 o 
   3  11   0      152.93      154.15     21.14 o 
   4  11   0        4.01       18.02      8.55 o 
   5  11   0        1.41        0.98      8.03 o 
   6  11   0        0.02       18.26     14.48 o 
  -2  12   0       14.55        9.64     13.47 o 
  -1  12   0       63.30       78.00     19.61 o 
   0  12   0       10.42       -7.44     11.33 o 
   1  12   0      105.29      117.34     20.57 o 
   2  12   0        5.18        4.11     12.06 o 
   3  12   0       12.67       16.74     12.29 o 
   4  12   0        7.42        0.85     12.34 o 
  -3 -12   1        5.31       -1.24     11.95 o 
  -2 -12   1       10.47       13.86     12.79 o 
  -1 -12   1       22.99       22.20     12.79 o 
   0 -12   1        2.97       10.26     12.51 o 
   1 -12   1        2.92        0.11     12.06 o 
  -5 -11   1        1.64        4.34     12.74 o 
  -4 -11   1        7.59        9.48      8.59 o 
  -3 -11   1       94.47      122.23     20.01 o 
  -2 -11   1       13.82       30.88     13.64 o 
  -1 -11   1        6.27       12.12     10.82 o 
   0 -11   1       57.17       51.68     14.99 o 
   1 -11   1        0.04       13.36     11.16 o 
   2 -11   1        5.68        8.57     11.67 o 
   3 -11   1        5.94       15.05     12.29 o 
   4 -11   1        0.06       -5.02     11.38 o 
  -7 -10   1        0.75        0.73     11.83 o 
  -6 -10   1        0.35        7.83     12.74 o 
  -5 -10   1       69.08       61.29     27.31 o 
  -4 -10   1        0.22        4.88      6.88 o 
  -3 -10   1       92.38       88.11     12.11 o 
  -2 -10   1        3.09       12.40     10.48 o 
  -1 -10   1      343.51      309.78     24.86 o 
   0 -10   1        4.85       16.68      9.86 o 
   1 -10   1        1.37        5.80      9.41 o 
   2 -10   1       36.40       40.97     13.36 o 
   3 -10   1        3.91        6.37     10.65 o 
   4 -10   1       28.58       19.39     11.22 o 
   5 -10   1        0.65       -9.24     10.48 o 
  -8  -9   1       10.84       36.07     18.20 o 
  -7  -9   1        0.00        3.83     13.07 o 
  -6  -9   1       28.92       27.67     14.03 o 
  -5  -9   1        5.47       -5.00      6.04 o 
  -4  -9   1       59.13       54.65     10.18 o 
  -3  -9   1       74.57       76.73     10.76 o 
  -2  -9   1      140.86      146.47     13.15 o 
  -1  -9   1       36.97       45.82     12.00 o 
   0  -9   1      135.46      140.12     17.92 o 
   1  -9   1       53.59       43.23     11.72 o 
   2  -9   1       13.91       14.26      9.92 o 
   3  -9   1        2.56       12.06     10.76 o 
   4  -9   1      178.39      175.58     23.17 o 
   5  -9   1        0.69        6.59     12.12 o 
   6  -9   1       21.44       -6.54     11.38 o 
   7  -9   1        0.03       -8.62     12.12 o 
  -9  -8   1        1.51       15.72     16.74 o 
  -8  -8   1        0.00       -4.17     10.76 o 
  -7  -8   1       54.91       66.56     19.89 o 
  -6  -8   1        1.59        4.00     11.55 o 
  -5  -8   1      230.34      268.22     33.09 o 
  -4  -8   1      203.79      205.62     14.82 o 
  -3  -8   1      308.26      304.33     16.60 o 
  -2  -8   1      142.33      161.14     15.42 o 
  -1  -8   1      381.38      369.47     21.59 o 
   0  -8   1        0.20        0.34      5.47 o 
   1  -8   1       65.75       48.41     11.44 o 
   2  -8   1        0.42        7.72      7.61 o 
   3  -8   1       83.40      103.20     16.85 o 
   4  -8   1        0.23       -6.26      6.82 o 
   5  -8   1        1.05       -2.14      9.30 o 
   6  -8   1        0.18       -1.58     10.31 o 
   7  -8   1        0.35        7.16     13.92 o 
  -9  -7   1       14.24       10.59     15.05 o 
  -8  -7   1        6.59        3.83     11.89 o 
  -7  -7   1       90.21       91.98     21.13 o 
  -6  -7   1       28.57       19.82      7.92 o 
  -5  -7   1     1362.57     1411.97     32.96 o 
  -4  -7   1       13.06        8.44      5.27 o 
  -3  -7   1      572.32      598.81     19.74 o 
  -2  -7   1       45.66       50.18     15.24 o 
  -1  -7   1       20.50       14.98      8.45 o 
   0  -7   1        0.07        5.97      4.96 o 
   1  -7   1      146.22      177.05     16.97 o 
   2  -7   1      220.88      246.23     20.52 o 
   3  -7   1        1.56        0.39      6.71 o 
   4  -7   1      629.94      610.08     32.48 o 
   5  -7   1       10.86        2.25      8.00 o 
   6  -7   1        0.50       -6.99      9.02 o 
   7  -7   1        4.18       30.32     14.43 o 
   8  -7   1        1.81      -10.09     12.00 o 
 -10  -6   1       10.47       18.82     18.03 o 
  -9  -6   1       47.49       42.44     18.77 o 
  -8  -6   1        7.44       15.50     12.57 o 
  -7  -6   1      227.57      217.59     29.87 o 
  -6  -6   1      341.94      314.04     36.22 o 
  -5  -6   1        0.79       -2.37      3.79 o 
  -4  -6   1      382.89      380.57     15.52 o 
  -3  -6   1       11.43       10.86      3.35 o 
  -2  -6   1        1.22        2.07      3.33 o 
  -1  -6   1      196.17      205.75     10.93 o 
   0  -6   1      980.17      952.53     29.63 o 
   1  -6   1       84.00       92.77     12.34 o 
   2  -6   1      608.61      598.11     26.23 o 
   3  -6   1       42.27       32.91      8.57 o 
   4  -6   1       30.46       27.22      9.92 o 
   5  -6   1        1.38       10.48      9.19 o 
   6  -6   1        0.51       -0.90      9.69 o 
   7  -6   1        4.28        0.45     10.03 o 
   8  -6   1        0.14        2.31     12.34 o 
   9  -6   1        1.40       20.74     16.91 o 
 -10  -5   1        4.40        5.52     15.38 o 
  -9  -5   1       37.49       14.26     15.72 o 
  -8  -5   1        7.11       13.75     13.47 o 
  -7  -5   1     1680.99     1864.92     70.24 o 
  -6  -5   1        5.67        0.34      4.13 o 
  -5  -5   1      124.99      124.75     10.19 o 
  -4  -5   1       79.45       78.18      5.70 o 
  -3  -5   1      243.33      246.25      8.40 o 
  -2  -5   1      930.25      977.33     16.35 o 
  -1  -5   1      918.73      942.93     16.02 o 
   0  -5   1        1.02       -0.21      2.23 o 
   1  -5   1       73.41       83.53     10.60 o 
   2  -5   1       20.48        8.23      5.69 o 
   3  -5   1        0.44       -5.64      4.62 o 
   4  -5   1      149.71      164.14     16.85 o 
   5  -5   1       18.36       25.53      9.92 o 
   6  -5   1       33.06       48.13     14.03 o 
   7  -5   1        4.38       20.01     11.21 o 
   8  -5   1        2.03       11.72     13.30 o 
   9  -5   1        0.00       -9.64     17.13 o 
 -10  -4   1        5.80        8.06     15.27 o 
  -9  -4   1      357.78      342.43     37.71 o 
  -8  -4   1       87.20      107.42     23.28 o 
  -7  -4   1       96.15      117.79     11.53 o 
  -6  -4   1      124.75      122.42     17.25 o 
  -5  -4   1      168.02      170.47     11.43 o 
  -4  -4   1      953.57     1045.77     16.23 o 
  -3  -4   1      853.70      830.05     18.60 o 
  -2  -4   1     1074.51     1058.43     15.47 o 
  -1  -4   1      273.14      256.02      7.62 o 
   0  -4   1      536.13      476.88     10.27 o 
   1  -4   1       38.27       36.13      7.38 o 
   2  -4   1      254.13      215.00     13.98 o 
   3  -4   1      189.48      230.29     16.74 o 
   4  -4   1      276.38      299.32     19.17 o 
   5  -4   1        0.01       -5.47      3.64 o 
   6  -4   1      111.67      115.35     26.74 o 
   7  -4   1       45.55       50.82     10.77 o 
   8  -4   1        4.70        0.08      9.24 o 
   9  -4   1        0.61       -3.96     11.37 o 
  10  -4   1        5.43       20.97     20.43 o 
 -11  -3   1        1.84       17.64     15.95 o 
 -10  -3   1       12.28       16.51     14.54 o 
  -9  -3   1       63.21       75.18     19.95 o 
  -8  -3   1        0.10        8.45      9.64 o 
  -7  -3   1       16.59        5.37      4.89 o 
  -6  -3   1       44.75       56.90      5.70 o 
  -5  -3   1     2116.58     2144.75     37.26 o 
  -4  -3   1      616.18      579.21     15.76 o 
  -3  -3   1       25.20       25.26      3.10 o 
  -2  -3   1      598.10      530.11     18.72 o 
  -1  -3   1      918.11      886.66     12.45 o 
   0  -3   1     1544.02     1361.72     15.84 o 
   1  -3   1        4.15        9.64      4.68 o 
   2  -3   1     1647.49     1531.10     34.63 o 
   3  -3   1       21.40       26.52      4.98 o 
   4  -3   1      261.32      278.06     15.62 o 
   5  -3   1       18.78       29.61      6.45 o 
   6  -3   1        4.98       10.00      5.68 o 
   7  -3   1        8.38       16.86      8.73 o 
   8  -3   1       33.29       21.65     26.07 o 
   9  -3   1       19.36       52.14     18.33 o 
  10  -3   1        0.00        0.29      9.61 o 
 -11  -2   1       37.69       41.08     19.16 o 
 -10  -2   1       20.91       25.42     16.62 o 
  -9  -2   1        0.33       -0.73      9.69 o 
  -8  -2   1       15.23        1.41      8.51 o 
  -7  -2   1        4.45        6.08      4.31 o 
  -6  -2   1        8.60        4.95      3.23 o 
  -5  -2   1      217.23      191.95     12.81 o 
  -4  -2   1     1721.10     1722.14     20.78 o 
  -3  -2   1       46.87       40.41      3.79 o 
  -2  -2   1     3219.87     3402.33    108.72 o 
  -1  -2   1       95.16       97.63      4.79 o 
   0  -2   1     9337.51     9486.41     67.91 o 
   1  -2   1      194.98      174.55      9.64 o 
   2  -2   1     5356.74     5206.29     67.51 o 
   3  -2   1        0.01        2.65      3.55 o 
   4  -2   1      535.95      504.13     20.59 o 
   5  -2   1       61.46       53.88      9.69 o 
   6  -2   1      366.36      460.55     23.23 o 
   7  -2   1       37.23       24.23      8.90 o 
   8  -2   1        5.68       10.43      8.96 o 
   9  -2   1        0.26       -6.45     21.13 o 
  10  -2   1       11.61       -8.94     27.88 o 
 -11  -1   1        0.02       -0.28     14.26 o 
 -10  -1   1        8.64        1.35     13.64 o 
  -9  -1   1       33.12       16.29     12.29 o 
  -8  -1   1       12.57        6.83     15.19 o 
  -7  -1   1        2.41        3.00      3.43 o 
  -6  -1   1        6.88        1.78      3.10 o 
  -5  -1   1      953.63      978.10     17.20 o 
  -4  -1   1       65.52       68.99      6.28 o 
  -3  -1   1      164.00      174.92      5.85 o 
  -2  -1   1    14795.48    15531.50    104.84 o 
  -1  -1   1      216.14      200.88      5.53 o 
   0  -1   1     4181.24     3784.18     39.96 o 
   1  -1   1        0.14       -0.23      1.97 o 
   2  -1   1     2700.61     2586.73     37.79 o 
   3  -1   1        1.52       -0.85      3.32 o 
   4  -1   1       68.83       76.15      9.58 o 
   5  -1   1      238.82      267.18     15.67 o 
   6  -1   1      202.76      193.30     16.07 o 
   7  -1   1       88.27       94.46     13.47 o 
   8  -1   1      103.76      116.09     12.34 o 
   9  -1   1       56.48       65.42      8.58 o 
  10  -1   1        2.77        9.58     10.76 o 
 -11   0   1        1.77      -14.65     13.19 o 
 -10   0   1        2.21        1.63     11.95 o 
  -9   0   1        0.59        9.19     11.44 o 
  -8   0   1       66.38       78.75     10.49 o 
  -7   0   1      165.10      163.23     12.99 o 
  -6   0   1        5.80       -1.05      4.96 o 
  -5   0   1        2.96        4.11      3.06 o 
  -4   0   1      226.99      197.86      8.21 o 
  -3   0   1     3153.81     3112.59     31.24 o 
  -2   0   1       88.92       85.13      4.96 o 
   0   0   1       10.56        7.38      1.69 o 
   1   0   1        0.48        3.66      2.03 o 
   2   0   1     3726.73     3756.89     47.35 o 
   3   0   1      420.48      409.87     15.35 o 
   4   0   1     1877.00     1910.50     38.37 o 
   5   0   1        4.85        1.13      3.89 o 
   6   0   1      275.96      290.12     13.17 o 
   7   0   1      157.97      165.28     12.30 o 
   8   0   1       31.22       26.30      7.79 o 
   9   0   1        3.21        6.89      6.67 o 
  10   0   1        1.82        4.28     11.44 o 
 -11   1   1        5.50        4.90     15.84 o 
 -10   1   1       17.45       19.78     13.98 o 
  -9   1   1       55.59       52.84     11.41 o 
  -8   1   1       17.95       18.04      5.88 o 
  -7   1   1        0.59        3.03      4.06 o 
  -6   1   1        0.71        8.86      3.98 o 
  -5   1   1        1.38        1.46      5.21 o 
  -4   1   1     4408.81     4429.75     58.32 o 
  -3   1   1       61.54       55.35      5.92 o 
  -2   1   1     7378.46     7359.87    122.91 o 
  -1   1   1       64.64       59.08      3.89 o 
   0   1   1     4526.36     4518.81     43.89 o 
   1   1   1        5.72        2.03      2.25 o 
   2   1   1     9642.81     9797.50    107.96 o 
   3   1   1       35.97       42.44      4.86 o 
   4   1   1       11.87        7.81      3.45 o 
   5   1   1      339.53      355.91     13.56 o 
   6   1   1      795.75      793.37     16.96 o 
   7   1   1       69.20       75.46      8.49 o 
   8   1   1       54.78       53.28      8.85 o 
   9   1   1        5.49        5.67      7.19 o 
  10   1   1        3.74        8.28     13.41 o 
  11   1   1       11.45       24.57     17.19 o 
 -11   2   1        3.58        2.20     18.15 o 
 -10   2   1       10.78        0.45     11.61 o 
  -9   2   1        2.71        8.45     10.43 o 
  -8   2   1        1.54       -0.98      5.42 o 
  -7   2   1        0.17       -0.78      4.20 o 
  -6   2   1        7.14        4.64      5.38 o 
  -5   2   1      176.56      193.62     16.07 o 
  -4   2   1      716.30      649.74     18.93 o 
  -3   2   1      323.03      333.69     11.93 o 
  -2   2   1    64991.63    67495.52    546.16 o 
  -1   2   1       32.34       37.59      4.45 o 
   1   2   1        2.08       -0.67      1.76 o 
   2   2   1      339.47      378.71     10.14 o 
   3   2   1     2320.59     2249.70     29.67 o 
   4   2   1       45.67       38.36      9.24 o 
   5   2   1      127.73      127.92      6.73 o 
   6   2   1       56.26       53.96     10.30 o 
   7   2   1      266.12      283.52     27.40 o 
   8   2   1       19.94       29.79      7.60 o 
   9   2   1       96.71       94.00     12.58 o 
  10   2   1       44.61       15.89     13.69 o 
  11   2   1        9.17       -1.18     14.65 o 
 -10   3   1        4.35        8.74     12.00 o 
  -9   3   1       16.86       41.44      9.38 o 
  -8   3   1       15.89       12.54      6.41 o 
  -7   3   1        6.94       11.79      6.04 o 
  -6   3   1       40.65       46.75     24.15 o 
  -5   3   1      232.89      249.19     14.38 o 
  -4   3   1      101.34      111.10     11.67 o 
  -3   3   1       70.09       67.81      8.74 o 
  -2   3   1     2673.71     2476.98     40.75 o 
  -1   3   1       21.47       15.95      4.34 o 
   0   3   1     3223.10     2919.08     40.06 o 
   1   3   1        4.13        2.74      2.25 o 
   2   3   1     1584.07     1551.28     36.63 o 
   3   3   1      565.99      579.23     30.38 o 
   4   3   1      420.12      402.15     14.10 o 
   5   3   1      390.03      353.62     14.21 o 
   6   3   1      484.89      505.05     35.64 o 
   7   3   1      164.11      199.55     20.75 o 
   8   3   1       55.45       49.97     18.37 o 
   9   3   1       88.15       82.51     19.84 o 
  10   3   1       35.04       20.97     16.85 o 
  11   3   1        4.44        5.86     14.93 o 
 -10   4   1        0.18       14.99     14.43 o 
  -9   4   1       19.28       29.74     10.74 o 
  -8   4   1        0.02        2.42     10.76 o 
  -7   4   1        5.42       10.48      8.74 o 
  -6   4   1      362.01      364.12     22.61 o 
  -5   4   1        0.01       -4.23      4.28 o 
  -4   4   1     8859.27     8687.34    111.47 o 
  -3   4   1      167.12      184.73     13.98 o 
  -2   4   1      356.97      328.14     15.28 o 
  -1   4   1      289.07      280.57     13.14 o 
   0   4   1      362.09      327.68     13.65 o 
   1   4   1        0.95        0.20      2.23 o 
   2   4   1     1984.74     1954.32     36.55 o 
   3   4   1      306.29      302.81     11.60 o 
   4   4   1     1630.68     1649.19     39.22 o 
   5   4   1       36.33       31.96      6.15 o 
   6   4   1       33.69       38.99      7.69 o 
   7   4   1      359.13      349.32     17.35 o 
   8   4   1      117.31      141.41     13.96 o 
   9   4   1       74.11       91.75     22.04 o 
  10   4   1       27.24       23.50     16.29 o 
  11   4   1        2.92       -0.06     15.50 o 
 -10   5   1        0.00       19.56     15.16 o 
  -9   5   1       10.68        6.97      9.11 o 
  -8   5   1       40.06       48.13     14.82 o 
  -7   5   1        0.21       -6.76      8.11 o 
  -6   5   1       76.43       68.82     14.20 o 
  -5   5   1        4.22        5.47      6.54 o 
  -4   5   1      700.23      652.30     26.91 o 
  -3   5   1       64.79       44.69      8.68 o 
  -2   5   1     4347.24     4223.79     66.35 o 
  -1   5   1       28.34       34.38      6.76 o 
   0   5   1        4.47        4.11      3.66 o 
   1   5   1      138.21      143.45      8.52 o 
   2   5   1      159.22      164.34      9.64 o 
   3   5   1      720.15      696.54     27.31 o 
   4   5   1       52.32       53.78      7.24 o 
   5   5   1      116.00      102.12     19.11 o 
   6   5   1       29.33       25.22      6.27 o 
   7   5   1       76.94       87.50     11.06 o 
   8   5   1       89.75       96.87     12.84 o 
   9   5   1       94.63       86.46     21.59 o 
  10   5   1       34.97       66.28     21.25 o 
  -9   6   1        2.41        3.72     14.43 o 
  -8   6   1       61.34       79.81     19.10 o 
  -7   6   1       16.09       25.98     12.23 o 
  -6   6   1        3.79       12.85     10.31 o 
  -5   6   1        4.18        8.34      8.00 o 
  -4   6   1       40.74       40.01     10.43 o 
  -3   6   1       53.09       52.87     10.03 o 
  -2   6   1        2.22        2.31      4.62 o 
  -1   6   1       27.78       23.73      6.82 o 
   0   6   1      101.18       94.92     11.22 o 
   1   6   1      158.05      151.58      9.58 o 
   2   6   1      373.89      387.60     14.13 o 
   3   6   1       75.91       53.25      7.26 o 
   4   6   1       56.42       50.89      7.42 o 
   5   6   1      166.06      163.58     17.78 o 
   6   6   1        0.45        0.94      3.87 o 
   7   6   1        1.56        1.18      5.66 o 
   8   6   1       18.75       14.74      8.28 o 
   9   6   1        3.38        3.27     13.58 o 
  10   6   1        9.15      -14.09     14.60 o 
  -9   7   1        0.43        3.83     15.16 o 
  -8   7   1       27.18       28.91     15.10 o 
  -7   7   1       13.57       22.82     12.23 o 
  -6   7   1      179.36      219.15     24.12 o 
  -5   7   1        0.09        4.85      9.19 o 
  -4   7   1      195.28      166.06     19.39 o 
  -3   7   1       62.79       45.09     10.48 o 
  -2   7   1        1.46        3.49      5.58 o 
  -1   7   1      168.29      173.11     15.50 o 
   0   7   1      112.47      116.34     13.25 o 
   1   7   1        1.08        0.51      4.17 o 
   2   7   1      129.31      163.33     23.79 o 
   3   7   1      128.88      129.70     11.20 o 
   4   7   1        6.85        5.79      4.64 o 
   5   7   1       15.45        4.85      7.19 o 
   6   7   1        1.25        3.90      6.01 o 
   7   7   1        7.65       -2.34      6.62 o 
   8   7   1        0.08       -3.78     10.93 o 
   9   7   1       19.03        8.85     14.37 o 
  10   7   1       10.38       -9.52     14.37 o 
  -8   8   1        2.03        6.26     14.20 o 
  -7   8   1        0.94      -11.05     10.93 o 
  -6   8   1       14.64       11.67     12.29 o 
  -5   8   1        7.00        3.10      8.45 o 
  -4   8   1       38.28        7.89      9.24 o 
  -3   8   1       27.93       14.71      9.24 o 
  -2   8   1      453.01      423.98     24.13 o 
  -1   8   1        1.44       -0.73      5.35 o 
   0   8   1      171.81      183.98     17.42 o 
   1   8   1        0.33        5.30      6.37 o 
   2   8   1       20.58       23.23      6.41 o 
   3   8   1        0.16       -3.20      4.22 o 
   4   8   1        0.89        0.11      6.28 o 
   5   8   1      251.67      254.83     41.18 o 
   6   8   1       15.89       12.03      6.87 o 
   7   8   1       17.48       13.53      7.94 o 
   8   8   1        3.19       -6.31     11.55 o 
   9   8   1       19.86       24.12     17.30 o 
  -7   9   1        2.78        7.89     13.19 o 
  -6   9   1        2.27        4.28     12.45 o 
  -5   9   1        0.93        5.30     10.82 o 
  -4   9   1       22.53       41.31     12.91 o 
  -3   9   1        0.17       -2.03      6.71 o 
  -2   9   1        0.07        3.10      7.38 o 
  -1   9   1      127.02      150.43     18.43 o 
   0   9   1       92.60       87.76     14.60 o 
   1   9   1       15.69        5.35      7.61 o 
   2   9   1       53.96       38.77     11.61 o 
   3   9   1       59.51       49.14      9.08 o 
   4   9   1       95.82       96.73     11.87 o 
   5   9   1      163.33      194.83     16.63 o 
   6   9   1        6.15       -3.81      5.99 o 
   7   9   1       36.68       39.38     12.62 o 
   8   9   1        1.16        0.23     12.96 o 
  -6  10   1        0.02        3.16     13.19 o 
  -5  10   1        3.66       11.78     11.61 o 
  -4  10   1       14.25        1.92     10.82 o 
  -3  10   1        1.35       -4.56      7.61 o 
  -2  10   1       70.90       77.89     15.89 o 
  -1  10   1        6.08       14.03      9.36 o 
   0  10   1       20.38       10.65      9.07 o 
   1  10   1      182.17      196.50     21.76 o 
   2  10   1       41.42       44.58     13.13 o 
   3  10   1      382.69      409.11     30.27 o 
   4  10   1        0.31        0.90      6.27 o 
   5  10   1       11.95        6.85      7.16 o 
   6  10   1        2.66        4.57      8.02 o 
   7  10   1        2.73       -3.78     11.27 o 
  -5  11   1        6.00       -3.66     13.07 o 
  -4  11   1       12.70       13.24     13.24 o 
  -3  11   1        0.49        6.14     11.21 o 
  -2  11   1       12.03       26.15     12.17 o 
  -1  11   1       23.24        6.93     11.27 o 
   0  11   1      115.86      116.33     19.56 o 
   1  11   1      392.43      447.29     31.57 o 
   2  11   1        7.74       11.61     11.05 o 
   3  11   1       17.09       25.30     12.17 o 
   4  11   1        1.96        4.36      7.77 o 
   5  11   1        2.96       -5.15     10.43 o 
   6  11   1        0.01       -5.81      7.50 o 
  -3  12   1        1.05       -7.78      9.92 o 
  -2  12   1       41.12       48.35     15.44 o 
  -1  12   1        1.03        2.42     11.27 o 
   0  12   1       79.84       71.86     18.71 o 
   1  12   1       40.78       29.53     14.71 o 
   2  12   1        6.40        4.96     11.67 o 
   3  12   1       23.72       16.17     11.95 o 
   4  12   1        0.39        0.06     10.09 o 
  -5 -11   2       38.39       56.47     19.67 o 
  -4 -11   2        6.97        5.36      8.08 o 
  -3 -11   2        0.01       -7.97      7.03 o 
  -2 -11   2        2.12        9.52     11.10 o 
  -1 -11   2       33.77       28.46     12.57 o 
   0 -11   2       10.21        9.75     11.27 o 
   1 -11   2        1.42      -13.19      8.79 o 
   2 -11   2        0.01      -10.03      9.58 o 
   3 -11   2       12.70       21.75     15.22 o 
  -6 -10   2        0.16      -11.55     12.74 o 
  -5 -10   2       16.49       38.83     16.68 o 
  -4 -10   2        1.27        2.49      7.05 o 
  -3 -10   2       44.90       51.97     15.84 o 
  -2 -10   2       18.88        8.85     10.09 o 
  -1 -10   2      101.81      115.15     17.81 o 
   0 -10   2        0.00        0.17      9.30 o 
   1 -10   2        7.47        4.51      9.36 o 
   2 -10   2        0.58       -5.80      8.68 o 
   3 -10   2       21.18       39.51     15.05 o 
   4 -10   2        0.92        1.07     12.34 o 
   5 -10   2        6.02       19.05     13.30 o 
  -7  -9   2        4.81       23.73     16.74 o 
  -6  -9   2        0.85        3.89     12.34 o 
  -5  -9   2       53.07       47.62     17.47 o 
  -4  -9   2       14.48        0.82      7.66 o 
  -3  -9   2      284.11      294.30     20.26 o 
  -2  -9   2        8.94        4.91      5.86 o 
  -1  -9   2       10.26       -5.24      6.88 o 
   0  -9   2       92.56       99.70     15.44 o 
   1  -9   2        0.67       -1.97      7.66 o 
   2  -9   2        1.56       -1.41      7.72 o 
   3  -9   2       63.25       51.06     13.86 o 
   4  -9   2       25.71        7.83     10.76 o 
   5  -9   2        0.52        7.66     12.29 o 
   6  -9   2        9.47       -1.80     13.81 o 
  -8  -8   2        0.57       12.45     14.93 o 
  -7  -8   2        0.14        2.70     13.53 o 
  -6  -8   2        2.27       13.36     14.54 o 
  -5  -8   2      225.46      210.58     42.45 o 
  -4  -8   2       31.76       25.79      7.70 o 
  -3  -8   2       53.23       36.92      7.85 o 
  -2  -8   2       13.97       18.54      6.08 o 
  -1  -8   2       40.23       45.17      7.37 o 
   0  -8   2       12.43        3.32      7.21 o 
   1  -8   2       14.77        5.13      8.00 o 
   2  -8   2      480.16      483.29     28.42 o 
   3  -8   2       27.27       49.93     13.41 o 
   4  -8   2       22.25        9.24     10.93 o 
   5  -8   2        0.14       -0.06     10.82 o 
   6  -8   2        4.05        2.93     12.12 o 
   7  -8   2        2.42      -10.09     12.79 o 
  -9  -7   2        2.97      -18.99     13.19 o 
  -8  -7   2        0.19      -13.52     11.38 o 
  -7  -7   2        9.10       27.45     14.48 o 
  -6  -7   2       38.83       29.70     14.77 o 
  -5  -7   2       77.32       95.78     10.77 o 
  -4  -7   2      169.65      168.79     12.81 o 
  -3  -7   2        0.07       -1.16      4.55 o 
  -2  -7   2        4.67        0.55      3.18 o 
  -1  -7   2       61.66       65.09      7.76 o 
   0  -7   2       10.01        5.97      6.20 o 
   1  -7   2      380.99      453.72     24.24 o 
   2  -7   2       65.12       68.09     12.85 o 
   3  -7   2        2.70        3.32      6.82 o 
   4  -7   2       24.11       26.09     10.54 o 
   5  -7   2        0.18        5.92      9.47 o 
   6  -7   2        4.14       -2.70     10.20 o 
   7  -7   2        0.01       -9.81     12.28 o 
   8  -7   2        1.81        3.55     16.00 o 
 -10  -6   2       10.03       12.62     18.09 o 
  -9  -6   2       17.60        9.58     15.44 o 
  -8  -6   2        0.74      -13.30     12.23 o 
  -7  -6   2      453.58      482.47     40.99 o 
  -6  -6   2       42.67       40.52     14.37 o 
  -5  -6   2      725.78      664.70     20.84 o 
  -4  -6   2       27.40       27.23      5.96 o 
  -3  -6   2      199.82      199.18      9.05 o 
  -2  -6   2       86.03       87.52      7.44 o 
  -1  -6   2       35.67       29.68      4.46 o 
   0  -6   2      581.42      585.58     23.69 o 
   1  -6   2      101.12      105.74     13.24 o 
   2  -6   2      178.66      208.68     18.49 o 
   3  -6   2       35.66       13.30      8.28 o 
   4  -6   2        7.34       -1.30      7.10 o 
   5  -6   2        5.87       -1.58      7.33 o 
   6  -6   2      140.52      123.78     19.44 o 
   7  -6   2        8.97       14.54     13.24 o 
   8  -6   2        1.15       -0.96     12.74 o 
   9  -6   2        0.45       16.57     17.81 o 
 -10  -5   2        2.76       24.06     17.98 o 
  -9  -5   2      123.55       88.38     23.95 o 
  -8  -5   2       18.79       16.62     15.10 o 
  -7  -5   2      149.69      197.00     28.74 o 
  -6  -5   2      135.99      124.85     21.30 o 
  -5  -5   2      240.74      247.60     13.64 o 
  -4  -5   2      103.46      108.79      6.77 o 
  -3  -5   2       84.46       80.87      5.98 o 
  -2  -5   2       17.62       12.85      3.10 o 
  -1  -5   2      104.69      102.59      6.39 o 
   0  -5   2     2264.98     2230.94     26.45 o 
   1  -5   2        0.56        0.34      4.23 o 
   2  -5   2     1880.13     1780.46     45.00 o 
   3  -5   2        1.22       11.61      6.99 o 
   4  -5   2      226.60      287.44     22.21 o 
   5  -5   2       40.34       51.17     12.62 o 
   6  -5   2       50.86       33.59     12.46 o 
   7  -5   2       29.17       41.42     15.50 o 
   8  -5   2        0.12       11.16     13.81 o 
   9  -5   2        0.36        8.00     19.50 o 
 -10  -4   2        2.66       -8.62     12.90 o 
  -9  -4   2       43.05       52.47     20.18 o 
  -8  -4   2      192.19      195.54     30.10 o 
  -7  -4   2       14.16       25.92     14.26 o 
  -6  -4   2       29.92       37.76      6.83 o 
  -5  -4   2      168.59      186.72     11.87 o 
  -4  -4   2      129.49      137.84      6.87 o 
  -3  -4   2       35.54       39.14      5.67 o 
  -2  -4   2       87.09       86.11      5.62 o 
  -1  -4   2      700.62      689.55     12.86 o 
   0  -4   2      304.42      245.07      8.09 o 
   1  -4   2      278.23      271.96     10.78 o 
   2  -4   2      709.88      702.66     25.56 o 
   3  -4   2        4.78        4.79      5.52 o 
   4  -4   2      250.02      267.50     15.41 o 
   5  -4   2       47.25       52.03      9.21 o 
   6  -4   2       15.87       26.84      9.50 o 
   7  -4   2        1.41       -4.17      7.23 o 
   8  -4   2       24.26       34.08     13.59 o 
   9  -4   2        0.96      -19.19     12.80 o 
  10  -4   2       33.06      101.20     36.01 o 
 -11  -3   2        2.13       27.44     18.37 o 
 -10  -3   2        1.46       14.99     15.84 o 
  -9  -3   2      615.03      651.00     45.56 o 
  -8  -3   2       61.36       52.81     16.40 o 
  -7  -3   2      104.87      137.75     21.87 o 
  -6  -3   2       57.34       61.27      5.86 o 
  -5  -3   2      279.32      282.72     17.73 o 
  -4  -3   2        0.59       -0.59      2.03 o 
  -3  -3   2     1820.66     1812.20     20.60 o 
  -2  -3   2      255.06      266.58      7.33 o 
  -1  -3   2      124.95      140.74      5.56 o 
   0  -3   2     1321.55     1398.76     29.32 o 
   1  -3   2      402.49      429.48     12.35 o 
   2  -3   2     1593.00     1554.59     27.70 o 
   3  -3   2       71.36       69.83      7.86 o 
   4  -3   2      147.83      137.08     12.94 o 
   5  -3   2        0.10        2.32      4.58 o 
   6  -3   2        9.30        1.10     11.19 o 
   7  -3   2        3.16        3.97      9.81 o 
   8  -3   2       74.97      122.84     21.79 o 
   9  -3   2        8.54       10.48     35.22 o 
  10  -3   2       48.52      290.39     71.07 o 
 -11  -2   2       67.50       68.53     23.95 o 
 -10  -2   2      103.62      101.85     24.23 o 
  -9  -2   2        0.76       10.82     10.99 o 
  -8  -2   2       11.33       12.06     10.43 o 
  -7  -2   2      381.45      463.44     35.04 o 
  -6  -2   2       37.82       42.35      5.13 o 
  -5  -2   2        0.26        3.15      2.51 o 
  -4  -2   2     1636.67     1631.11     20.22 o 
  -3  -2   2        2.76        1.87      1.86 o 
  -2  -2   2       16.93       22.82      2.67 o 
  -1  -2   2     1751.31     1719.08     16.92 o 
   0  -2   2    10511.44    10078.74     72.25 o 
   1  -2   2      630.26      626.71     11.42 o 
   2  -2   2        0.28       -0.09      1.99 o 
   3  -2   2        1.53        0.11      3.78 o 
   4  -2   2      150.58      132.75     13.25 o 
   5  -2   2        9.94       11.27      5.86 o 
   6  -2   2      318.74      405.09     22.95 o 
   7  -2   2        0.12        1.80      6.03 o 
   8  -2   2      151.33      151.73     19.50 o 
   9  -2   2        0.96       -3.55      7.66 o 
  10  -2   2        6.70        4.79     11.10 o 
 -11  -1   2      116.57      114.92     27.39 o 
 -10  -1   2       36.15       47.62     17.92 o 
  -9  -1   2        2.08        3.44     11.72 o 
  -8  -1   2       57.81       54.63      9.40 o 
  -7  -1   2       16.22        9.86      5.25 o 
  -6  -1   2      189.78      149.68     16.35 o 
  -5  -1   2       94.04       94.09      6.20 o 
  -4  -1   2       62.43       76.67      4.93 o 
  -3  -1   2      101.48      101.28      9.22 o 
  -2  -1   2    13145.03    13500.92     76.34 o 
  -1  -1   2      254.58      232.77      4.75 o 
   0  -1   2    13925.93    13537.93     74.36 o 
   1  -1   2       46.10       38.24      3.65 o 
   2  -1   2     1333.03     1328.96     28.30 o 
   3  -1   2        0.07       -3.97      2.65 o 
   4  -1   2     1042.80      991.34     28.97 o 
   5  -1   2       90.62       89.90     11.55 o 
   6  -1   2       51.76       51.68     10.14 o 
   7  -1   2       22.11       16.94     10.68 o 
   8  -1   2       92.89       77.42     10.61 o 
   9  -1   2        0.02        6.09      9.19 o 
  10  -1   2       12.71       17.64     12.00 o 
 -11   0   2        0.01       -3.21     14.99 o 
 -10   0   2        9.44       18.99     14.31 o 
  -9   0   2       69.57      103.62     31.25 o 
  -8   0   2        0.01        3.01      7.81 o 
  -7   0   2       60.94       57.50      7.10 o 
  -6   0   2        0.19       -0.41      3.12 o 
  -5   0   2       35.61       36.54      4.88 o 
  -4   0   2       24.50       19.88      3.68 o 
  -3   0   2     1492.82     1489.14     19.44 o 
  -2   0   2       36.70       26.57      2.16 o 
   0   0   2     6454.87     6755.84     64.32 o 
   1   0   2        8.89        9.19      3.32 o 
   2   0   2      242.47      248.98     14.16 o 
   3   0   2      815.34      802.33     20.95 o 
   4   0   2       25.24       21.59      8.96 o 
   5   0   2      129.03      119.54     15.81 o 
   6   0   2       70.45       77.43      8.58 o 
   7   0   2        4.77        7.51      7.69 o 
   8   0   2       10.12        8.97      6.20 o 
   9   0   2        0.49        8.95      6.73 o 
  10   0   2        2.81       -4.79     10.03 o 
 -11   1   2        6.91       -4.56     14.09 o 
 -10   1   2       17.46       11.67     13.41 o 
  -9   1   2        2.43        7.27      9.13 o 
  -8   1   2        6.30        1.47      7.04 o 
  -7   1   2       57.49       73.30     16.21 o 
  -6   1   2        1.64        0.89      3.32 o 
  -5   1   2      101.23      119.16      8.03 o 
  -4   1   2        2.11        1.86      4.79 o 
  -3   1   2      151.74      140.55      7.76 o 
  -2   1   2     1607.65     1572.69     31.83 o 
  -1   1   2      270.53      233.59      5.98 o 
   0   1   2     3835.47     3616.54     38.18 o 
   2   1   2     6220.20     6130.39     69.74 o 
   3   1   2       54.22       54.12      5.38 o 
   4   1   2     1386.25     1387.80     24.33 o 
   5   1   2       53.18       57.52      7.14 o 
   6   1   2      118.98      161.08     11.39 o 
   7   1   2       58.20       52.50      8.79 o 
   8   1   2        1.93       -0.16      5.20 o 
   9   1   2       21.48       23.82     17.05 o 
  10   1   2        4.48        3.08      7.76 o 
 -11   2   2        8.10        1.58     16.06 o 
 -10   2   2        6.51        6.93     11.44 o 
  -9   2   2        5.18       -4.17      8.90 o 
  -8   2   2        3.43       12.49      5.21 o 
  -7   2   2       23.12       19.84      5.21 o 
  -6   2   2       62.94       63.91      6.64 o 
  -5   2   2        7.05       10.45      3.12 o 
  -4   2   2      803.54      758.22     14.65 o 
  -3   2   2      129.95      122.93      7.08 o 
  -2   2   2      177.22      158.07      7.33 o 
  -1   2   2        2.59        3.34      4.79 o 
   0   2   2      159.86      152.27      6.94 o 
   1   2   2       19.92       16.99      2.77 o 
   2   2   2     3705.76     3836.85     38.12 o 
   3   2   2     1497.14     1545.08     32.56 o 
   4   2   2      860.32      861.20     19.76 o 
   5   2   2      374.77      369.81     14.30 o 
   6   2   2      569.46      583.77     15.94 o 
   7   2   2        0.60       -2.24      4.10 o 
   8   2   2        1.77       -0.27      5.29 o 
   9   2   2       48.56       42.47      9.67 o 
  10   2   2        6.57        8.90     13.75 o 
  11   2   2        0.31       -6.03     13.02 o 
 -10   3   2        0.52       -6.09     11.16 o 
  -9   3   2       11.64        0.62     10.03 o 
  -8   3   2       23.96       24.18      9.42 o 
  -7   3   2       30.45       29.30      6.27 o 
  -6   3   2      357.95      347.44     15.93 o 
  -5   3   2        0.04        4.73      5.13 o 
  -4   3   2      773.98      766.21     24.10 o 
  -3   3   2       91.42      112.00      9.64 o 
  -2   3   2    10733.41    10525.11    106.69 o 
  -1   3   2       28.81       26.55      4.62 o 
   0   3   2      827.56      807.08     18.71 o 
   1   3   2      584.72      563.73     14.41 o 
   2   3   2      320.68      323.88     10.11 o 
   3   3   2       34.25       35.68      5.10 o 
   4   3   2     2585.94     2836.03     39.36 o 
   5   3   2     1103.41     1185.88     26.25 o 
   6   3   2        0.81       -0.42      3.95 o 
   7   3   2       20.25       15.42      5.67 o 
   8   3   2       58.14       60.33     10.26 o 
   9   3   2       20.63       24.78     17.89 o 
  10   3   2        5.79       33.87     15.16 o 
  11   3   2        1.29       -5.92     14.26 o 
 -10   4   2        8.83       19.27     14.54 o 
  -9   4   2        0.21       -9.69     10.26 o 
  -8   4   2       20.38       17.40      7.77 o 
  -7   4   2      106.53      129.50     25.45 o 
  -6   4   2       47.46       39.68      9.13 o 
  -5   4   2      109.93      133.75     14.37 o 
  -4   4   2     5367.87     5408.21     79.04 o 
  -3   4   2       25.03       23.11      6.37 o 
  -2   4   2       95.56       85.57      8.91 o 
  -1   4   2       12.42       10.82      3.94 o 
   0   4   2     1896.52     1849.00     33.64 o 
   1   4   2        1.34        0.57      2.17 o 
   2   4   2      426.18      388.76     12.10 o 
   3   4   2      856.94      881.99     33.87 o 
   4   4   2      331.14      429.27     29.32 o 
   5   4   2      502.15      562.41     18.73 o 
   6   4   2       47.55       42.39      7.28 o 
   7   4   2       83.65       85.39     21.50 o 
   8   4   2      132.22      132.76     13.88 o 
   9   4   2       53.54       38.80     14.12 o 
  10   4   2        2.92       16.91     15.84 o 
  11   4   2        0.11       -2.87     15.38 o 
 -10   5   2        0.63       -1.47     14.60 o 
  -9   5   2        1.90       28.97     14.76 o 
  -8   5   2       24.48       11.02     10.48 o 
  -7   5   2       33.62       16.63     10.37 o 
  -6   5   2        8.76       15.78      8.79 o 
  -5   5   2       43.15       32.91      9.47 o 
  -4   5   2     2357.99     2400.36     51.52 o 
  -3   5   2        0.13       -5.33      3.55 o 
  -2   5   2       40.37       48.07      8.29 o 
  -1   5   2       47.01       55.35      7.89 o 
   0   5   2       38.00       31.00      6.14 o 
   1   5   2      164.40      181.80     11.95 o 
   2   5   2     4414.52     4561.98     50.39 o 
   3   5   2       63.17       60.20     12.20 o 
   4   5   2      459.32      463.81     16.26 o 
   5   5   2        4.86       -2.76      3.39 o 
   6   5   2      248.21      270.80     15.85 o 
   7   5   2      258.46      300.81     17.99 o 
   8   5   2       13.93       21.00      8.31 o 
   9   5   2       13.10       20.11      9.23 o 
  10   5   2       12.20        3.10     13.86 o 
  -9   6   2        0.71       -0.25     11.64 o 
  -8   6   2       20.98       29.64     10.43 o 
  -7   6   2       31.86       38.89     12.91 o 
  -6   6   2     2552.89     2779.48     66.07 o 
  -5   6   2       25.73       35.50     10.82 o 
  -4   6   2        4.69        1.41      5.92 o 
  -3   6   2       46.71       31.39      7.95 o 
  -2   6   2       34.26       30.60      6.93 o 
  -1   6   2       19.08        9.75      4.79 o 
   0   6   2     2002.55     2005.93     42.64 o 
   1   6   2      453.22      465.59     20.19 o 
   2   6   2       98.78      111.05      8.95 o 
   3   6   2      454.40      419.49     18.78 o 
   4   6   2      479.21      456.01     16.66 o 
   5   6   2      489.72      528.12     19.52 o 
   6   6   2      251.58      249.51     15.72 o 
   7   6   2       87.73       86.46     17.61 o 
   8   6   2        0.71       -8.26      5.89 o 
   9   6   2        5.50        8.45     12.62 o 
  10   6   2       17.47       16.85     15.27 o 
  -9   7   2        3.99        7.64     11.01 o 
  -8   7   2       24.11       21.47     15.22 o 
  -7   7   2        2.04       13.13     11.05 o 
  -6   7   2       57.03       44.18     13.08 o 
  -5   7   2       61.40       66.28     13.92 o 
  -4   7   2      782.36      822.04     33.51 o 
  -3   7   2        0.61       -5.69      5.64 o 
  -2   7   2       26.03       40.52      8.90 o 
  -1   7   2      247.94      244.73     16.12 o 
   0   7   2      226.13      222.06     16.63 o 
   1   7   2      281.12      261.15     17.03 o 
   2   7   2      166.16      162.11     11.13 o 
   3   7   2       57.49       52.10      8.73 o 
   4   7   2      106.56      102.12     10.45 o 
   5   7   2      116.25       93.09     11.36 o 
   6   7   2       27.24       27.55      7.68 o 
   7   7   2      184.17      181.98     29.34 o 
   8   7   2        0.25        0.68      6.96 o 
   9   7   2       20.03       25.08     16.74 o 
  10   7   2        0.66       -8.73     13.24 o 
  -8   8   2       97.11       73.55     20.57 o 
  -7   8   2        2.85       10.20     13.81 o 
  -6   8   2       13.80        9.92     11.50 o 
  -5   8   2        9.67       10.88     10.14 o 
  -4   8   2        8.11        0.90      8.28 o 
  -3   8   2        0.89        3.38      7.38 o 
  -2   8   2      118.84      145.81     16.34 o 
  -1   8   2       23.10       24.97      8.23 o 
   0   8   2      511.78      532.08     25.55 o 
   1   8   2        0.86        4.90      6.88 o 
   2   8   2        0.82       -1.38      4.23 o 
   3   8   2        3.52        6.54      5.19 o 
   4   8   2       40.64       51.21      9.20 o 
   5   8   2       41.49       39.97      8.66 o 
   6   8   2       10.74       12.20     11.61 o 
   7   8   2       13.81        2.07      6.84 o 
   8   8   2        0.10        5.46      7.94 o 
   9   8   2        0.63      -12.34     11.38 o 
  -7   9   2        0.51       -9.92     12.17 o 
  -6   9   2       42.01       14.43     12.17 o 
  -5   9   2        2.83       -1.01      8.45 o 
  -4   9   2       45.34       22.83     10.71 o 
  -3   9   2        0.01       -5.18      5.92 o 
  -2   9   2        0.30       -0.73      6.37 o 
  -1   9   2       21.31       10.65      7.78 o 
   0   9   2       39.53       26.21      9.30 o 
   1   9   2       45.19       47.17     12.40 o 
   2   9   2        6.14       17.02      8.51 o 
   3   9   2        5.91        9.82      7.64 o 
   4   9   2        8.77        0.69      5.13 o 
   5   9   2       37.95       39.60      9.47 o 
   6   9   2       17.07       13.49     16.82 o 
   7   9   2        0.83       -7.90      7.55 o 
   8   9   2        0.48       -4.62     11.05 o 
  -6  10   2        0.01      -12.06     11.78 o 
  -5  10   2        1.29       -2.09      9.86 o 
  -4  10   2        7.87        6.03     10.20 o 
  -3  10   2        0.13       -3.78      8.85 o 
  -2  10   2        3.19        5.69      9.02 o 
  -1  10   2       11.29       11.05      9.75 o 
   0  10   2        3.28       11.16      9.30 o 
   1  10   2       66.49       84.60     15.67 o 
   2  10   2        0.48       -7.49      8.11 o 
   3  10   2       55.98       56.41     14.37 o 
   4  10   2        2.02        5.36     12.34 o 
   5  10   2       24.96       33.72     11.55 o 
   6  10   2        3.35        2.35      7.36 o 
   7  10   2       64.63       64.41     12.65 o 
  -5  11   2        0.05        5.41     11.89 o 
  -4  11   2        1.11       -3.66     11.33 o 
  -3  11   2        0.36       11.33     11.33 o 
  -2  11   2        7.95       20.46     10.93 o 
  -1  11   2        8.48       -5.80      9.81 o 
   0  11   2        3.79       10.09      9.69 o 
   1  11   2       21.57       11.05     10.82 o 
   2  11   2       37.09       50.61     14.48 o 
   3  11   2       75.02       98.12     18.94 o 
   4  11   2       33.81       38.87     10.42 o 
   5  11   2       15.58        7.73      8.65 o 
   6  11   2        0.02       10.28      8.64 o 
  -3  12   2       10.06       14.77     12.29 o 
  -2  12   2        2.04       10.59     11.95 o 
  -1  12   2       17.48       16.23     12.91 o 
   0  12   2        4.35       12.23     13.36 o 
   1  12   2       89.33       56.30     15.78 o 
   2  12   2        8.82        8.62     11.89 o 
   3  12   2       14.26       37.81     14.93 o 
   4  12   2        0.16       -3.27     11.10 o 
   5  12   2        4.10       -0.55     12.43 o 
  -4 -11   3        1.22       14.03     14.54 o 
  -3 -11   3       32.93       29.06      9.71 o 
  -2 -11   3        0.15       -4.06     10.48 o 
  -1 -11   3       37.18       33.53     13.81 o 
   0 -11   3        1.62        9.47     10.20 o 
   1 -11   3        2.36        1.52     10.37 o 
   2 -11   3        3.26        1.30     11.21 o 
  -6 -10   3        4.83      -12.06     10.71 o 
  -5 -10   3       33.55       28.01     15.67 o 
  -4 -10   3        0.00        3.66     11.95 o 
  -3 -10   3       29.60       37.34      9.64 o 
  -2 -10   3        0.42        3.43      6.89 o 
  -1 -10   3        1.07       -4.17      8.34 o 
   0 -10   3        0.46       -5.58      8.74 o 
   1 -10   3        3.29       10.14     10.09 o 
   2 -10   3       21.84       35.84     13.64 o 
   3 -10   3        0.17        7.78     11.21 o 
   4 -10   3        0.35        8.40     13.02 o 
  -7  -9   3       46.45       61.09     22.37 o 
  -6  -9   3        0.14      -11.78     11.27 o 
  -5  -9   3       15.63       39.00     16.62 o 
  -4  -9   3        0.32        4.94      6.52 o 
  -3  -9   3       10.24       17.36      9.27 o 
  -2  -9   3        1.48       -0.62      5.54 o 
  -1  -9   3        1.62        2.76      7.89 o 
   0  -9   3        0.03       -4.73      7.38 o 
   1  -9   3       83.91       80.60     15.39 o 
   2  -9   3        5.89       19.16     10.65 o 
   3  -9   3        1.55       -2.65      9.69 o 
   4  -9   3        2.38        3.38     10.37 o 
   5  -9   3        9.08       15.27     13.24 o 
   6  -9   3        0.00       11.33     12.57 o 
  -8  -8   3        0.93       31.45     17.24 o 
  -7  -8   3        1.28      -12.23     12.62 o 
  -6  -8   3        9.44       -1.18     12.06 o 
  -5  -8   3        0.16       -1.58     10.65 o 
  -4  -8   3       11.15        8.20      6.39 o 
  -3  -8   3      103.78      114.78     11.70 o 
  -2  -8   3        6.02        1.78      4.15 o 
  -1  -8   3       33.52       48.11      8.12 o 
   0  -8   3       87.18       82.23     13.86 o 
   1  -8   3       44.57       42.16     10.99 o 
   2  -8   3       27.36       26.83     11.33 o 
   3  -8   3        5.18        9.19      9.69 o 
   4  -8   3       21.97       24.06     13.13 o 
   5  -8   3        4.27       -3.04     10.26 o 
   6  -8   3        0.17       -8.00     10.43 o 
   7  -8   3        0.00        3.72     13.75 o 
  -9  -7   3        0.17      -11.95     14.82 o 
  -8  -7   3        7.05       17.24     15.78 o 
  -7  -7   3       40.83       14.99     13.36 o 
  -6  -7   3        3.73        0.79     10.43 o 
  -5  -7   3       49.58       22.77     12.74 o 
  -4  -7   3        5.24        2.00      4.44 o 
  -3  -7   3        1.50        5.87      3.63 o 
  -2  -7   3       94.00      101.07      8.05 o 
  -1  -7   3      158.78      158.75      9.30 o 
   0  -7   3       28.01       16.46      7.21 o 
   1  -7   3       47.25       14.88      8.23 o 
   2  -7   3       44.51       41.59     10.99 o 
   3  -7   3       21.73       31.84     11.10 o 
   4  -7   3      119.64      104.33     18.09 o 
   5  -7   3        7.97       10.48     10.54 o 
   6  -7   3        2.66        7.04     10.71 o 
   7  -7   3        0.48      -13.92     11.66 o 
   8  -7   3        8.66       -7.83     16.57 o 
  -9  -6   3        7.44       26.43     17.24 o 
  -8  -6   3        1.78       -2.14     12.40 o 
  -7  -6   3       34.35       -2.76     12.57 o 
  -6  -6   3       31.60       34.49     15.89 o 
  -5  -6   3        0.50        3.38      8.40 o 
  -4  -6   3        4.27        4.53      3.45 o 
  -3  -6   3      515.64      557.21     14.43 o 
  -2  -6   3        3.45       -1.10      3.14 o 
  -1  -6   3        0.08       -0.92      2.58 o 
   0  -6   3      206.21      223.36      9.63 o 
   1  -6   3      131.29      117.24     14.37 o 
   2  -6   3      212.44      241.27     20.07 o 
   3  -6   3       16.18        8.68      7.21 o 
   4  -6   3        7.66       19.50      9.07 o 
   5  -6   3       24.98       33.98     11.22 o 
   6  -6   3        2.01        1.47      9.81 o 
   7  -6   3        1.95       -2.93     10.88 o 
   8  -6   3        3.54      -20.63     13.75 o 
 -10  -5   3        8.97        4.96     16.29 o 
  -9  -5   3       35.97       66.00     22.03 o 
  -8  -5   3        7.54       14.37     14.09 o 
  -7  -5   3       79.07       90.85     21.42 o 
  -6  -5   3       37.39       24.01     12.34 o 
  -5  -5   3       27.16       37.23      6.61 o 
  -4  -5   3      106.93      127.82      7.78 o 
  -3  -5   3      497.82      486.34     12.51 o 
  -2  -5   3        5.44        8.63      4.21 o 
  -1  -5   3      422.12      459.35     12.00 o 
   0  -5   3       19.80       17.09      3.64 o 
   1  -5   3       26.10       22.96      6.99 o 
   2  -5   3       88.23       76.37     12.51 o 
   3  -5   3        0.01       -2.25      5.47 o 
   4  -5   3       37.09       25.81      9.81 o 
   5  -5   3        0.15        9.36      7.78 o 
   6  -5   3        6.84       14.42      7.59 o 
   7  -5   3        6.26        2.91      8.49 o 
   8  -5   3        0.11       -5.51     10.72 o 
   9  -5   3        0.57       -0.02     18.19 o 
 -10  -4   3        0.87        9.69     14.76 o 
  -9  -4   3       75.03       97.22     23.61 o 
  -8  -4   3        0.01       12.51     12.12 o 
  -7  -4   3      632.88      599.02     40.83 o 
  -6  -4   3       11.08       15.39      9.86 o 
  -5  -4   3       20.57       18.18      3.95 o 
  -4  -4   3      174.82      191.11      8.00 o 
  -3  -4   3      604.51      594.31     21.39 o 
  -2  -4   3     1352.34     1390.01     19.52 o 
  -1  -4   3      728.22      737.27     20.34 o 
   0  -4   3      828.75      864.57     15.09 o 
   1  -4   3       61.38       62.57      6.87 o 
   2  -4   3     1154.87     1192.22     35.52 o 
   3  -4   3        2.32        6.81      4.44 o 
   4  -4   3       97.09       85.69     10.04 o 
   5  -4   3        0.11       -1.29      5.01 o 
   6  -4   3        0.49       -6.36      5.97 o 
   7  -4   3        6.36       -2.17      9.21 o 
   8  -4   3       26.00       44.22     16.02 o 
   9  -4   3       11.35       21.80     34.77 o 
  10  -4   3        0.67       -2.14     58.30 o 
 -10  -3   3        1.84       10.82     15.27 o 
  -9  -3   3       25.15       19.05     15.10 o 
  -8  -3   3       29.32       18.82     12.62 o 
  -7  -3   3        0.03       -6.09      8.11 o 
  -6  -3   3       63.70       63.00     12.03 o 
  -5  -3   3      242.03      244.84      8.83 o 
  -4  -3   3      267.57      252.02      8.06 o 
  -3  -3   3      330.57      315.76      8.89 o 
  -2  -3   3     5446.01     5680.52     42.77 o 
  -1  -3   3       71.12       74.69      4.79 o 
   0  -3   3     4088.05     4190.62     40.24 o 
   1  -3   3      266.35      246.78     26.98 o 
   2  -3   3      272.21      260.77      9.56 o 
   3  -3   3       24.08       22.68      5.42 o 
   4  -3   3       19.47       18.30      5.30 o 
   5  -3   3       23.31       22.84      5.77 o 
   6  -3   3        8.93        4.80      5.21 o 
   7  -3   3       29.03       30.36     14.74 o 
   8  -3   3       23.54       47.70     20.63 o 
   9  -3   3        0.03       19.27     41.56 o 
 -11  -2   3       26.33       40.24     20.74 o 
 -10  -2   3       20.45       19.56     16.40 o 
  -9  -2   3       89.50       54.73     17.70 o 
  -8  -2   3       16.86       25.25     13.75 o 
  -7  -2   3      313.59      334.01     17.05 o 
  -6  -2   3       22.05       16.39      5.51 o 
  -5  -2   3       70.64       68.77      5.43 o 
  -4  -2   3       18.89       24.30      3.40 o 
  -3  -2   3     1468.23     1491.13     18.15 o 
  -2  -2   3      453.44      417.30      9.91 o 
  -1  -2   3     6263.00     6164.70     42.17 o 
   0  -2   3      266.40      267.12      8.65 o 
   1  -2   3      117.84      116.10     11.03 o 
   2  -2   3     1139.81     1062.10     20.13 o 
   3  -2   3       87.37      109.86     11.72 o 
   4  -2   3       23.10       25.64      7.38 o 
   5  -2   3       32.64       32.24      8.74 o 
   6  -2   3        4.92        5.58      6.71 o 
   7  -2   3        0.07        4.68      6.99 o 
   8  -2   3       99.12      112.61     18.03 o 
   9  -2   3        3.88       -9.86      8.96 o 
  10  -2   3        0.20        1.30     10.88 o 
 -11  -1   3       93.46       91.08     25.36 o 
 -10  -1   3        6.26       -3.78     11.21 o 
  -9  -1   3       91.98       64.14     18.15 o 
  -8  -1   3        4.41        3.47      5.70 o 
  -7  -1   3        2.90       -5.18      5.89 o 
  -6  -1   3       32.62       28.10      4.80 o 
  -5  -1   3      755.56      781.76     14.54 o 
  -4  -1   3     1574.83     1657.59     21.41 o 
  -3  -1   3       51.31       60.33      3.62 o 
  -2  -1   3    13003.50    13129.54     87.86 o 
  -1  -1   3       29.96       33.52      3.79 o 
   0  -1   3      147.47      142.15      5.47 o 
   1  -1   3        8.30        3.62      2.66 o 
   2  -1   3      753.82      750.65     33.43 o 
   3  -1   3       33.34       38.72      7.72 o 
   4  -1   3     1674.62     1814.27     42.01 o 
   5  -1   3        0.78       -2.54      4.40 o 
   6  -1   3      261.48      212.06     12.64 o 
   7  -1   3       17.92       12.16      5.71 o 
   8  -1   3       55.19       50.78     12.51 o 
   9  -1   3        0.02       -5.92      8.68 o 
  10  -1   3        7.80       -2.25     10.93 o 
 -11   0   3        2.32       19.95     16.68 o 
 -10   0   3       21.49        5.47     12.23 o 
  -9   0   3        4.73        9.23      7.02 o 
  -8   0   3       22.41       20.19     10.76 o 
  -7   0   3       35.49       23.73      8.51 o 
  -6   0   3      351.36      361.16     14.21 o 
  -5   0   3      175.23      177.92      9.05 o 
  -4   0   3      485.27      466.01     10.37 o 
  -3   0   3      406.76      386.00      7.47 o 
  -2   0   3     1320.54     1279.48     29.48 o 
  -1   0   3      735.02      660.48      8.70 o 
   0   0   3      329.85      314.36      7.45 o 
   1   0   3       92.03       97.02      5.20 o 
   2   0   3     2002.36     2064.47     25.38 o 
   3   0   3       86.69       84.57     11.53 o 
   4   0   3      209.11      197.24     14.07 o 
   5   0   3      193.56      208.35     10.83 o 
   6   0   3      399.50      412.46     15.79 o 
   7   0   3       17.18       12.72      9.36 o 
   8   0   3        2.77        1.33      5.69 o 
   9   0   3        5.59        1.58      8.45 o 
  10   0   3        0.03      -12.26      8.17 o 
  11   0   3        2.14       -6.26     11.50 o 
 -11   1   3        3.55       16.85     16.40 o 
 -10   1   3        0.03        9.86     13.24 o 
  -9   1   3        2.56       -3.49      9.58 o 
  -8   1   3       29.80       22.15     10.14 o 
  -7   1   3      250.15      286.25     15.36 o 
  -6   1   3       29.27       38.23      4.99 o 
  -5   1   3      242.71      262.83      8.68 o 
  -4   1   3       23.36       27.65      3.27 o 
  -3   1   3      312.49      293.14      9.70 o 
  -2   1   3     2950.07     2763.79     25.02 o 
  -1   1   3        7.65        6.88      1.83 o 
   0   1   3     4165.34     4433.61     35.96 o 
   1   1   3       30.28       28.80      4.73 o 
   2   1   3       50.41       57.83      7.27 o 
   3   1   3       51.01       45.54      3.76 o 
   4   1   3     1120.75     1093.99     30.22 o 
   5   1   3        3.99        3.06      4.31 o 
   6   1   3      354.12      359.83     15.07 o 
   7   1   3       39.42       42.35      9.24 o 
   8   1   3       31.86       22.06      6.77 o 
   9   1   3        0.15       -2.75      6.26 o 
  10   1   3        1.74       -2.99     10.59 o 
 -11   2   3        9.20       16.74     18.60 o 
 -10   2   3        0.08       -7.66     10.65 o 
  -9   2   3        6.11       18.99     11.38 o 
  -8   2   3       14.21       16.57      9.98 o 
  -7   2   3       59.54       71.97      7.61 o 
  -6   2   3      191.67      188.93      9.46 o 
  -5   2   3       71.33       80.57      7.68 o 
  -4   2   3       15.30        9.65      3.17 o 
  -3   2   3       12.28       17.31      3.39 o 
  -2   2   3     1648.47     1601.52     25.71 o 
  -1   2   3       76.14       70.69      4.38 o 
   0   2   3     4641.90     4500.73     53.44 o 
   1   2   3       36.18       38.10      5.64 o 
   2   2   3     1151.71     1068.48     17.67 o 
   3   2   3       12.93       11.75      3.45 o 
   4   2   3      297.73      330.29     12.40 o 
   5   2   3       70.65       78.61      8.17 o 
   6   2   3       81.67       77.80      8.99 o 
   7   2   3        3.37        4.37      5.06 o 
   8   2   3       35.54       20.80      7.00 o 
   9   2   3        6.62       12.83      7.13 o 
  10   2   3        6.81       -5.36      7.16 o 
 -10   3   3        0.44        1.86     11.27 o 
  -9   3   3        1.10        2.09     10.76 o 
  -8   3   3        3.40       -0.39      9.81 o 
  -7   3   3       48.42       56.90     10.48 o 
  -6   3   3        6.37        4.24      4.37 o 
  -5   3   3      169.22      155.90     10.56 o 
  -4   3   3      444.03      542.88     27.44 o 
  -3   3   3        3.89        2.15      2.96 o 
  -2   3   3     2278.89     2072.21     33.05 o 
  -1   3   3        0.51        3.58      2.41 o 
   0   3   3     1981.75     1708.19     21.35 o 
   1   3   3       76.20       73.06      7.50 o 
   2   3   3     1289.03     1271.26     20.86 o 
   3   3   3      252.25      262.84     10.65 o 
   4   3   3       74.10       66.67      9.47 o 
   5   3   3       13.80        8.38      4.07 o 
   6   3   3       25.45       33.88      6.61 o 
   7   3   3       13.58        9.38      8.88 o 
   8   3   3       66.18       58.12      9.87 o 
   9   3   3       12.47       15.11      8.06 o 
  10   3   3        6.84       -0.37      8.28 o 
 -10   4   3        0.00        7.33     13.30 o 
  -9   4   3        0.00       -2.14     10.71 o 
  -8   4   3       27.25       14.54     10.43 o 
  -7   4   3        0.03       -5.57      4.79 o 
  -6   4   3      255.25      247.71     14.95 o 
  -5   4   3        5.27        4.46      4.90 o 
  -4   4   3      929.90      953.72     49.05 o 
  -3   4   3        1.41        8.51      4.45 o 
  -2   4   3     2123.20     2153.83     37.82 o 
  -1   4   3       54.55       58.16      7.27 o 
   0   4   3     3153.12     3177.23     34.87 o 
   1   4   3      160.18      144.84      6.61 o 
   2   4   3      298.65      299.17     15.51 o 
   3   4   3       11.32        9.74      8.62 o 
   4   4   3     1038.01     1191.17     29.61 o 
   5   4   3       79.64       79.65      9.98 o 
   6   4   3       39.34       44.69     17.36 o 
   7   4   3      159.95      199.22     15.25 o 
   8   4   3       37.14       30.85      8.40 o 
   9   4   3        0.67       -0.08      7.14 o 
  10   4   3        0.34        7.78      8.70 o 
  11   4   3        1.26        2.65     15.67 o 
 -10   5   3        0.81        5.35     15.22 o 
  -9   5   3        2.13       -3.94     12.12 o 
  -8   5   3      121.60       97.67     13.38 o 
  -7   5   3        2.01        0.98      6.82 o 
  -6   5   3       62.43       62.48     18.57 o 
  -5   5   3      141.95      141.53     14.77 o 
  -4   5   3      366.95      329.53     17.93 o 
  -3   5   3       26.87       24.40      7.55 o 
  -2   5   3      222.21      236.11     13.25 o 
  -1   5   3       78.35       91.26      9.81 o 
   0   5   3     2043.54     1850.70     37.35 o 
   1   5   3      321.20      308.19     14.94 o 
   2   5   3      758.92      804.31     21.11 o 
   3   5   3      922.26      979.28     22.06 o 
   4   5   3       23.58       15.96      4.58 o 
   5   5   3        1.71        2.37      4.85 o 
   6   5   3       23.05        2.19      7.64 o 
   7   5   3        6.91        3.69      5.37 o 
   8   5   3        6.60       10.10      7.09 o 
   9   5   3        2.24        1.74      7.98 o 
  10   5   3        7.04       14.54     15.27 o 
  -9   6   3       22.13       -1.69     13.47 o 
  -8   6   3        3.16        9.64      8.49 o 
  -7   6   3       28.96       18.27     14.62 o 
  -6   6   3      118.76      134.82     17.75 o 
  -5   6   3        0.02        1.47      6.31 o 
  -4   6   3        2.99        1.47      4.85 o 
  -3   6   3        5.66        2.87      4.85 o 
  -2   6   3      939.02      893.21     28.16 o 
  -1   6   3       12.94       20.01      5.69 o 
   0   6   3     2000.96     1981.95     42.30 o 
   1   6   3      133.17      146.28     13.02 o 
   2   6   3      498.70      478.62     15.64 o 
   3   6   3       24.94       25.35      5.47 o 
   4   6   3      275.52      290.41     13.68 o 
   5   6   3        0.69       -0.80      3.63 o 
   6   6   3       24.36       26.22      7.07 o 
   7   6   3       61.09       53.16     13.75 o 
   8   6   3       38.54       40.56     23.98 o 
   9   6   3        3.80        4.43     15.38 o 
  10   6   3        1.44       -8.40     12.85 o 
  -9   7   3        0.28       -2.37     15.84 o 
  -8   7   3       25.76       26.51     15.10 o 
  -7   7   3        0.55        0.98      7.54 o 
  -6   7   3      194.24      206.70     22.32 o 
  -5   7   3       14.34       11.16      9.02 o 
  -4   7   3      153.52      159.40     17.53 o 
  -3   7   3       17.73        6.03      5.64 o 
  -2   7   3       15.22       12.00      5.97 o 
  -1   7   3        2.09        3.66      4.96 o 
   0   7   3      778.10      830.51     28.89 o 
   1   7   3       57.13       42.50      8.85 o 
   2   7   3     1034.79     1077.24     25.30 o 
   3   7   3        4.25        8.65      3.98 o 
   4   7   3        0.90        2.55      9.52 o 
   5   7   3      376.79      381.10     17.56 o 
   6   7   3       21.95        8.80      6.65 o 
   7   7   3        3.88       -4.02      5.86 o 
   8   7   3        6.84        8.54      7.31 o 
   9   7   3        3.72        9.29      9.36 o 
  10   7   3        0.13        5.07     14.65 o 
  -8   8   3      181.40      158.05     21.76 o 
  -7   8   3        0.03      -12.57     10.14 o 
  -6   8   3        8.89       12.68      9.81 o 
  -5   8   3        1.04       15.84     10.09 o 
  -4   8   3        5.50       -3.44      6.42 o 
  -3   8   3        6.83        5.35      6.59 o 
  -2   8   3       20.74       23.73      8.51 o 
  -1   8   3       48.09       64.25     11.44 o 
   0   8   3        6.76       14.09      6.93 o 
   1   8   3      265.54      324.73     21.99 o 
   2   8   3        2.78       11.83      6.99 o 
   3   8   3      427.39      468.97     18.76 o 
   4   8   3      270.47      276.96     16.13 o 
   5   8   3      141.36      116.94     12.97 o 
   6   8   3       78.33       72.58     12.82 o 
   7   8   3       49.90       47.09     10.05 o 
   8   8   3        0.07        8.67     15.84 o 
   9   8   3        0.16      -10.31      9.69 o 
  -7   9   3        5.44        7.16     12.62 o 
  -6   9   3       42.20        4.17     11.10 o 
  -5   9   3        0.65        4.17      9.92 o 
  -4   9   3       78.63       64.03     14.60 o 
  -3   9   3        6.23        5.86      7.61 o 
  -2   9   3      200.12      240.07     21.87 o 
  -1   9   3       57.13       61.09     12.45 o 
   0   9   3      237.01      217.71     20.12 o 
   1   9   3        9.37       20.68      9.52 o 
   2   9   3      147.22      155.57     17.92 o 
   3   9   3      167.33      173.50     14.36 o 
   4   9   3       69.87       64.01      9.97 o 
   5   9   3      144.14      125.83     13.83 o 
   6   9   3       70.35       60.61     11.39 o 
   7   9   3        0.00       -0.43      6.92 o 
   8   9   3        6.54        8.10      8.58 o 
  -6  10   3       21.07        9.92     13.86 o 
  -5  10   3        1.62        0.68      9.13 o 
  -4  10   3        2.80        1.18     10.09 o 
  -3  10   3        2.88        6.09      8.62 o 
  -2  10   3      134.12      140.85     19.39 o 
  -1  10   3        3.94       -2.65      7.16 o 
   0  10   3        9.33        7.95      8.28 o 
   1  10   3       50.15       57.31     13.53 o 
   2  10   3        0.81        3.83      8.85 o 
   3  10   3       24.71       17.98     10.37 o 
   4  10   3       29.68       30.33     25.98 o 
   5  10   3       54.80       30.53     14.06 o 
   6  10   3        1.64       18.90      8.29 o 
   7  10   3        4.44        6.07      8.31 o 
   8  10   3        0.96        3.56      8.99 o 
  -5  11   3        1.38        7.55     12.79 o 
  -4  11   3        0.08      -10.03      8.23 o 
  -3  11   3        5.63        1.01     10.54 o 
  -2  11   3        4.24        9.86     10.88 o 
  -1  11   3        0.84       -1.86      7.83 o 
   0  11   3        0.00      -12.17      8.11 o 
   1  11   3        8.79        9.69     10.26 o 
   2  11   3        0.85        0.06      8.85 o 
   3  11   3       94.27      109.34     18.77 o 
   4  11   3        8.94       23.22     11.21 o 
   5  11   3        0.30        6.22      8.82 o 
   6  11   3        0.59        4.82      7.96 o 
  -3  12   3        0.29        5.18     10.93 o 
  -2  12   3        0.11        6.93     10.99 o 
  -1  12   3        0.38       -8.40     10.37 o 
   0  12   3        0.88       17.19     12.17 o 
   1  12   3        1.17        7.27     11.10 o 
   2  12   3        3.65       -3.32     11.16 o 
   3  12   3        0.97       -2.70     10.65 o 
   4  12   3        1.21       -2.70     10.88 o 
   5  12   3       53.36       67.80     18.77 o 
   0  13   3        0.03       -0.28     12.74 o 
   1  13   3        4.03        2.65     14.20 o 
   2  13   3        4.46       15.10     13.92 o 
  -3 -11   4       14.58        6.93     13.36 o 
  -2 -11   4        0.81       11.05     11.61 o 
  -1 -11   4        1.07      -15.55     10.37 o 
   0 -11   4        0.24       -1.07     10.31 o 
   1 -11   4        7.50       23.22     13.07 o 
  -5 -10   4        0.90      -16.31     10.88 o 
  -4 -10   4        1.20       -2.54     13.36 o 
  -3 -10   4        2.06       -9.52      9.69 o 
  -2 -10   4        1.84        5.96      8.23 o 
  -1 -10   4        4.01       -2.99      8.85 o 
   0 -10   4        1.26        8.57      9.52 o 
   1 -10   4        0.28        9.81     10.88 o 
   2 -10   4        7.52       13.69     11.55 o 
   3 -10   4        3.16       13.19     13.41 o 
   4 -10   4        4.14       -2.20     13.02 o 
  -7  -9   4        3.00       36.07     19.84 o 
  -6  -9   4        0.11       -3.10     13.19 o 
  -5  -9   4        2.03       -5.18     10.31 o 
  -4  -9   4        0.16        1.52     11.10 o 
  -3  -9   4       96.86       78.95     11.74 o 
  -2  -9   4        0.00       -1.99      5.65 o 
  -1  -9   4        0.03        3.83      7.78 o 
   0  -9   4       22.98       20.85     10.43 o 
   1  -9   4       10.37       22.37     10.99 o 
   2  -9   4        0.36        0.23     10.65 o 
   3  -9   4       11.94       50.49     15.27 o 
   4  -9   4        6.93       19.44     12.68 o 
   5  -9   4       11.87        3.49     12.57 o 
  -8  -8   4        6.41        9.24     17.13 o 
  -7  -8   4       80.68       62.78     20.18 o 
  -6  -8   4        0.41       -7.61     11.83 o 
  -5  -8   4       42.68       76.14     18.99 o 
  -4  -8   4        2.09       -1.75      8.34 o 
  -3  -8   4        2.44       -2.05      5.49 o 
  -2  -8   4        1.60        3.15      4.25 o 
  -1  -8   4       92.13       89.25      9.59 o 
   0  -8   4       10.29       37.76     11.10 o 
   1  -8   4        6.82        6.93      8.06 o 
   2  -8   4       12.81        9.86      8.90 o 
   3  -8   4       14.04        2.14     10.09 o 
   4  -8   4        1.09       11.16     10.99 o 
   5  -8   4        2.98       13.75     12.17 o 
   6  -8   4        4.11       14.82     14.26 o 
  -8  -7   4        9.30       38.55     20.51 o 
  -7  -7   4        9.08       29.25     18.37 o 
  -6  -7   4        3.00       14.82     13.36 o 
  -5  -7   4      135.46      141.87     23.90 o 
  -4  -7   4        0.01       -1.01      7.50 o 
  -3  -7   4      160.33      145.32      9.59 o 
  -2  -7   4       57.67       56.01      7.19 o 
  -1  -7   4       57.00       64.38      6.99 o 
   0  -7   4       58.81       60.07      8.64 o 
   1  -7   4       44.73       60.92     11.89 o 
   2  -7   4        0.24       -9.47      6.31 o 
   3  -7   4        5.50        6.59      9.30 o 
   4  -7   4       15.32       16.00     10.37 o 
   5  -7   4        6.12       35.95     13.36 o 
   6  -7   4        0.03        7.61     11.10 o 
   7  -7   4        0.15        9.92     15.16 o 
  -9  -6   4       45.23       57.20     23.67 o 
  -8  -6   4        0.15        4.11     13.19 o 
  -7  -6   4       12.13       26.77     15.78 o 
  -6  -6   4       21.28       20.57     13.98 o 
  -5  -6   4      403.89      371.33     33.09 o 
  -4  -6   4       23.93       19.57      7.29 o 
  -3  -6   4      348.24      334.82     11.91 o 
  -2  -6   4      195.50      206.15      9.93 o 
  -1  -6   4      182.09      182.61     20.68 o 
   0  -6   4        3.19        4.05      4.33 o 
   1  -6   4       33.83       26.07      6.49 o 
   2  -6   4        8.04        1.47      6.65 o 
   3  -6   4        3.69       -4.34      6.42 o 
   4  -6   4        0.43       -8.03      5.35 o 
   5  -6   4        2.87       -5.02      7.78 o 
   6  -6   4        4.60       -3.72      9.75 o 
   7  -6   4        1.79      -14.09     12.23 o 
   8  -6   4       17.61        6.20     20.18 o 
 -10  -5   4        0.24        5.07     17.02 o 
  -9  -5   4       12.88       24.01     17.13 o 
  -8  -5   4        4.99        1.01     12.79 o 
  -7  -5   4       61.21       44.02     18.49 o 
  -6  -5   4        8.63       -2.31      9.47 o 
  -5  -5   4      323.77      357.11     46.48 o 
  -4  -5   4       11.74        7.17      3.88 o 
  -3  -5   4      585.59      617.83     25.86 o 
  -2  -5   4        9.81        9.79      3.73 o 
  -1  -5   4      112.18      145.75      7.97 o 
   0  -5   4      464.84      448.41     12.07 o 
   1  -5   4        0.60        5.77      3.56 o 
   2  -5   4        0.03        2.51      3.90 o 
   3  -5   4       40.36       25.14      8.51 o 
   4  -5   4       14.21       13.36      8.23 o 
   5  -5   4        0.07        4.50      6.45 o 
   6  -5   4      126.70      168.47     18.37 o 
   7  -5   4        7.15       16.02     11.17 o 
   8  -5   4       37.18       87.12     20.68 o 
   9  -5   4        0.78        2.45     24.03 o 
 -10  -4   4        0.43        2.93     16.68 o 
  -9  -4   4       17.69       13.69     15.33 o 
  -8  -4   4       16.49       -5.18     12.85 o 
  -7  -4   4      188.18      218.31     29.42 o 
  -6  -4   4       11.84       -4.45      7.95 o 
  -5  -4   4      224.61      233.85     14.49 o 
  -4  -4   4       63.87       65.21      5.61 o 
  -3  -4   4      689.80      743.63     14.70 o 
  -2  -4   4      180.75      194.55      7.90 o 
  -1  -4   4     2092.80     2194.48     26.11 o 
   0  -4   4        3.59        0.65      2.16 o 
   1  -4   4       75.22       62.87     11.10 o 
   2  -4   4      507.56      480.00     21.07 o 
   3  -4   4       86.06       85.99     10.05 o 
   4  -4   4      105.92      136.79     13.02 o 
   5  -4   4       10.41        8.64      6.79 o 
   6  -4   4        9.37        4.04      7.62 o 
   7  -4   4        0.02       -0.15     10.01 o 
   8  -4   4        0.35        6.26     16.27 o 
   9  -4   4        3.62       -2.62     31.18 o 
 -10  -3   4        6.55       26.83     17.19 o 
  -9  -3   4      117.36       82.35     22.15 o 
  -8  -3   4        1.68        2.76      9.47 o 
  -7  -3   4       29.40       56.75     17.64 o 
  -6  -3   4        5.72        3.73      4.71 o 
  -5  -3   4        4.76        3.40      6.68 o 
  -4  -3   4        7.55        9.37      3.37 o 
  -3  -3   4     2285.11     2418.25     25.55 o 
  -2  -3   4     2250.74     2256.52     24.33 o 
  -1  -3   4      189.90      162.77      6.79 o 
   0  -3   4     1012.36      975.37     17.46 o 
   1  -3   4       66.83       58.95      5.64 o 
   2  -3   4      123.98      139.45     12.05 o 
   3  -3   4       31.87       36.79      7.07 o 
   4  -3   4      260.59      251.43     12.26 o 
   5  -3   4       13.57       29.36     10.26 o 
   6  -3   4       49.95       31.73     10.54 o 
   7  -3   4       11.84       25.73     10.27 o 
   8  -3   4       12.23       23.90     10.78 o 
 -10  -2   4        5.49       12.00     14.26 o 
  -9  -2   4       14.25        6.71     13.69 o 
  -8  -2   4       16.46       11.55     11.50 o 
  -7  -2   4       23.09       18.91      6.42 o 
  -6  -2   4       15.46       10.78      5.25 o 
  -5  -2   4       31.67       26.32      6.40 o 
  -4  -2   4     1850.20     1903.94     34.75 o 
  -3  -2   4      172.06      160.62     17.18 o 
  -2  -2   4       80.27       87.65      7.40 o 
  -1  -2   4      515.01      457.82      9.57 o 
   0  -2   4       34.18       30.79      3.45 o 
   1  -2   4      106.02      102.18      6.11 o 
   2  -2   4      972.23      970.37     20.33 o 
   3  -2   4       14.80       28.89      5.36 o 
   4  -2   4      405.14      418.10     21.54 o 
   5  -2   4       27.49       17.47      7.16 o 
   6  -2   4        0.96       -4.28      6.82 o 
   7  -2   4        7.32       -1.01      8.17 o 
   8  -2   4       50.32       36.75     12.68 o 
   9  -2   4        2.64        3.83      9.64 o 
  10  -2   4        2.10       -9.58     11.33 o 
 -11  -1   4        9.44        1.35     15.50 o 
 -10  -1   4        3.10        0.17     11.95 o 
  -9  -1   4        0.03       -8.40     10.65 o 
  -8  -1   4        5.09        0.88      6.02 o 
  -7  -1   4       79.42       93.66     19.39 o 
  -6  -1   4        6.55        4.98      4.74 o 
  -5  -1   4      945.12      996.26     20.43 o 
  -4  -1   4       32.17       33.71      3.52 o 
  -3  -1   4      759.25      741.74     24.95 o 
  -2  -1   4      590.78      599.08      8.91 o 
  -1  -1   4       21.65       20.49      2.41 o 
   0  -1   4      155.13      156.02      6.43 o 
   1  -1   4      492.42      481.28     15.46 o 
   2  -1   4     1927.77     1856.45     31.96 o 
   3  -1   4       74.95       79.97     12.00 o 
   4  -1   4      202.14      175.80      8.47 o 
   5  -1   4       11.56        8.92      6.28 o 
   6  -1   4        0.24        1.71      4.16 o 
   7  -1   4        0.20       12.29      8.85 o 
   8  -1   4       38.24       16.17      9.24 o 
   9  -1   4        0.10       -6.20      9.07 o 
  10  -1   4        0.11        9.24     12.40 o 
 -11   0   4       25.22       11.16     16.23 o 
 -10   0   4        0.44       -2.87     11.89 o 
  -9   0   4        8.98        0.95      6.70 o 
  -8   0   4        0.00        0.90      7.44 o 
  -7   0   4       10.13        9.86      7.16 o 
  -6   0   4      213.41      214.67     19.17 o 
  -5   0   4      502.80      522.03      9.79 o 
  -4   0   4      286.56      272.70      7.52 o 
  -3   0   4      820.32      872.16     27.89 o 
  -2   0   4     1020.32     1107.86     29.22 o 
  -1   0   4       13.61       16.30      2.42 o 
   0   0   4     3981.34     3912.59     77.77 o 
   1   0   4      127.33      112.35      6.20 o 
   2   0   4      363.65      360.00     10.84 o 
   3   0   4        4.94        2.36      5.97 o 
   4   0   4       41.31       49.32      5.61 o 
   5   0   4       70.84       73.17      7.39 o 
   6   0   4      678.64      721.70     27.30 o 
   7   0   4        0.30        2.18      6.40 o 
   8   0   4       12.20       18.15      9.69 o 
   9   0   4       23.84       20.96     11.78 o 
  10   0   4        2.00       14.71     12.06 o 
 -11   1   4        5.54        5.24     16.12 o 
 -10   1   4        2.20        7.60      8.32 o 
  -9   1   4       12.68        6.26      9.86 o 
  -8   1   4        2.89       10.71      8.34 o 
  -7   1   4       41.26       40.13     11.50 o 
  -6   1   4      415.65      429.74     11.36 o 
  -5   1   4       31.17       37.60      4.84 o 
  -4   1   4     2185.87     2190.14     26.06 o 
  -3   1   4       87.43       84.66      3.96 o 
  -2   1   4      353.16      347.28     18.48 o 
  -1   1   4        6.22        7.40      2.17 o 
   0   1   4      708.96      714.47     22.82 o 
   1   1   4       45.68       50.53      4.35 o 
   2   1   4     1006.52      998.40     16.80 o 
   3   1   4       53.65       47.27      4.92 o 
   4   1   4     1987.78     2040.03     30.36 o 
   5   1   4       31.10       27.91      5.66 o 
   6   1   4      601.87      600.33     19.33 o 
   7   1   4      117.18      110.04     11.40 o 
   8   1   4        2.73       -2.62      5.55 o 
   9   1   4        0.51        8.85     10.20 o 
  10   1   4        1.39        8.79     11.55 o 
  11   1   4        4.94        8.40     12.62 o 
 -10   2   4        1.83       27.28     14.37 o 
  -9   2   4       12.56       12.57     12.29 o 
  -8   2   4        0.02       -4.28      7.89 o 
  -7   2   4       95.92      135.27     19.89 o 
  -6   2   4        5.07       20.61      6.85 o 
  -5   2   4      452.41      482.90     21.18 o 
  -4   2   4      371.52      356.60     10.94 o 
  -3   2   4      121.49      120.77      6.71 o 
  -2   2   4     1432.31     1347.28     21.10 o 
  -1   2   4       13.33        8.01      2.95 o 
   0   2   4      690.71      738.92     13.50 o 
   1   2   4        3.73        7.59      2.45 o 
   2   2   4      303.84      339.90     12.77 o 
   3   2   4      215.69      206.91     10.72 o 
   4   2   4     2781.27     3011.28     51.50 o 
   5   2   4        0.02        1.21      3.42 o 
   6   2   4       40.36       40.19      6.96 o 
   7   2   4        3.01        3.87      5.13 o 
   8   2   4        0.19        1.31      5.55 o 
   9   2   4        4.18        6.13      6.70 o 
  10   2   4       18.81        9.36     11.83 o 
  11   2   4        4.34        9.86     13.24 o 
 -10   3   4        0.63       -6.42     11.33 o 
  -9   3   4       34.94       28.97     14.54 o 
  -8   3   4       35.94       29.36     12.51 o 
  -7   3   4        0.43        5.47      8.34 o 
  -6   3   4       38.18       41.10      6.63 o 
  -5   3   4      239.17      257.22     16.43 o 
  -4   3   4     1306.84     1396.97     24.68 o 
  -3   3   4        5.69       10.21      3.28 o 
  -2   3   4      813.89      861.51     16.20 o 
  -1   3   4        0.32       -1.84      2.28 o 
   0   3   4     2216.72     2189.67     32.38 o 
   1   3   4        1.19       -1.34      2.27 o 
   2   3   4     3126.84     3275.81     36.68 o 
   3   3   4        2.80        4.49      3.38 o 
   4   3   4      542.30      719.75     26.94 o 
   5   3   4       34.32       36.41      6.35 o 
   6   3   4       63.98       91.66     10.18 o 
   7   3   4       77.16       67.08     10.91 o 
   8   3   4       36.33       27.09      8.32 o 
   9   3   4        0.40        9.64      7.26 o 
  10   3   4        0.11       -6.31      9.86 o 
  11   3   4       16.10        0.73     12.62 o 
 -10   4   4        0.46       -9.64     11.33 o 
  -9   4   4        0.98        4.45     11.95 o 
  -8   4   4        0.02       -1.41     10.26 o 
  -7   4   4       45.30       28.29      7.77 o 
  -6   4   4      152.58      172.32     12.69 o 
  -5   4   4      186.01      208.34     12.42 o 
  -4   4   4      303.46      293.11     12.63 o 
  -3   4   4       41.82       47.60      6.01 o 
  -2   4   4      723.51      697.61     16.45 o 
  -1   4   4        1.76        3.21      5.69 o 
   0   4   4     2608.96     2389.10     29.31 o 
   1   4   4       63.00       66.15      5.42 o 
   2   4   4     1284.07     1318.37     22.90 o 
   3   4   4        0.12       -0.91      3.05 o 
   4   4   4     1016.58     1015.12     41.69 o 
   5   4   4      156.13      164.27     18.94 o 
   6   4   4        3.36        4.69      4.58 o 
   7   4   4        4.16        0.27      8.20 o 
   8   4   4       34.66       32.21      8.65 o 
   9   4   4       73.50       68.33     12.24 o 
  10   4   4        0.66       -6.45      8.49 o 
 -10   5   4        1.74        6.14     13.58 o 
  -9   5   4        4.91       10.09     14.20 o 
  -8   5   4        8.07       17.41     13.98 o 
  -7   5   4        0.02        5.49      8.96 o 
  -6   5   4      356.99      398.78     18.31 o 
  -5   5   4        1.13        5.39      4.52 o 
  -4   5   4      343.31      330.72     27.77 o 
  -3   5   4       20.35       18.14      5.11 o 
  -2   5   4      757.39      852.22     24.66 o 
  -1   5   4       20.74       24.96      5.07 o 
   0   5   4      358.64      402.66     14.92 o 
   1   5   4        4.02        2.78      2.68 o 
   2   5   4      896.39      969.72     20.91 o 
   3   5   4      144.97      105.81      8.60 o 
   4   5   4      503.01      552.21     42.20 o 
   5   5   4        1.76        3.19      3.96 o 
   6   5   4       12.22        5.97      5.80 o 
   7   5   4       33.81       33.14      9.38 o 
   8   5   4        0.00       -2.32      6.48 o 
   9   5   4       44.84       64.37     26.18 o 
  10   5   4       11.61        4.45     10.74 o 
  -9   6   4        0.59       26.99     17.30 o 
  -8   6   4        0.10       18.43     14.71 o 
  -7   6   4        7.34       13.35      7.68 o 
  -6   6   4      235.87      250.09     17.24 o 
  -5   6   4       11.00       15.75      7.92 o 
  -4   6   4      292.27      324.08     15.50 o 
  -3   6   4       63.42       68.96      8.07 o 
  -2   6   4        6.56        9.86      4.11 o 
  -1   6   4        0.64       -3.61      2.50 o 
   0   6   4       97.17      105.72     11.84 o 
   1   6   4        1.42        0.71      3.03 o 
   2   6   4       33.10       50.53      5.24 o 
   3   6   4       13.28        5.53      3.68 o 
   4   6   4       23.69       21.40      5.22 o 
   5   6   4      120.40      120.03     11.45 o 
   6   6   4       13.53       23.49      8.03 o 
   7   6   4        0.47        2.84      6.11 o 
   8   6   4        3.68        8.95      7.61 o 
   9   6   4      111.43       66.80     12.68 o 
  10   6   4        5.81        1.49      8.50 o 
  -9   7   4        1.15        5.92     17.53 o 
  -8   7   4       41.81       17.36     14.48 o 
  -7   7   4        5.23        7.68      8.71 o 
  -6   7   4       17.64        0.18      6.61 o 
  -5   7   4       11.66       13.60      7.33 o 
  -4   7   4       21.05       12.74      7.78 o 
  -3   7   4        7.43       16.00      6.65 o 
  -2   7   4      724.38      787.78     28.49 o 
  -1   7   4       23.67       19.22      6.59 o 
   0   7   4       82.94       66.68     10.43 o 
   1   7   4      175.87      199.31     12.18 o 
   2   7   4      265.81      255.39     10.71 o 
   3   7   4        3.57       -3.09      3.44 o 
   4   7   4        0.11        0.23      3.74 o 
   5   7   4       81.77       66.72      9.32 o 
   6   7   4       75.15       77.23     11.06 o 
   7   7   4       62.07       49.44     13.13 o 
   8   7   4        6.44       12.35      7.93 o 
   9   7   4       19.05        7.77      9.48 o 
  10   7   4       12.47       18.60     16.57 o 
  -8   8   4        1.93      -10.43     13.41 o 
  -7   8   4        0.00       -1.14      7.85 o 
  -6   8   4        1.30       12.91      7.91 o 
  -5   8   4        1.13        0.79      7.55 o 
  -4   8   4       71.99       80.93     14.15 o 
  -3   8   4        1.14       -2.59      5.92 o 
  -2   8   4      250.41      295.73     21.14 o 
  -1   8   4       36.83       39.45      9.47 o 
   0   8   4      671.87      706.13     29.44 o 
   1   8   4        1.68       -4.51      5.35 o 
   2   8   4        0.26        0.28      6.37 o 
   3   8   4      144.88      163.87     12.78 o 
   4   8   4       25.03       25.45      6.56 o 
   5   8   4       65.81       92.79     17.67 o 
   6   8   4       28.92       19.47      7.54 o 
   7   8   4        4.70        6.07      7.07 o 
   8   8   4        6.36        7.72      8.43 o 
   9   8   4        9.62        8.13      9.12 o 
  -7   9   4        0.95        4.40      9.11 o 
  -6   9   4        0.40      -10.71      7.14 o 
  -5   9   4        0.82        2.14      8.28 o 
  -4   9   4        1.68       -6.48      7.78 o 
  -3   9   4        0.21       14.93      8.90 o 
  -2   9   4      115.93      105.96     16.18 o 
  -1   9   4       66.69       74.79     13.47 o 
   0   9   4       50.26       29.19      9.52 o 
   1   9   4        6.27       -0.90      6.59 o 
   2   9   4        0.35       -2.65      6.59 o 
   3   9   4       54.79       33.53     10.48 o 
   4   9   4       68.96       53.99      9.27 o 
   5   9   4        0.42        0.92      5.07 o 
   6   9   4        3.58        0.06      8.73 o 
   7   9   4        5.74        1.11      9.95 o 
   8   9   4       16.28        7.93      9.83 o 
  -6  10   4        0.08        0.20      9.31 o 
  -5  10   4        0.65        4.62     11.05 o 
  -4  10   4       14.34       27.90     11.33 o 
  -3  10   4       23.57       25.19     10.76 o 
  -2  10   4       65.80      101.67     17.08 o 
  -1  10   4       19.09       31.67     10.99 o 
   0  10   4       22.64       13.19      8.96 o 
   1  10   4       63.91       40.30     11.55 o 
   2  10   4      117.02      160.63     20.18 o 
   3  10   4      164.76      213.79     22.94 o 
   4  10   4       12.11        0.59      5.82 o 
   5  10   4       17.69       11.54      7.52 o 
   6  10   4        5.42        6.13      6.77 o 
   7  10   4        4.11        0.89      7.67 o 
   8  10   4        7.20        3.83      9.09 o 
  -5  11   4        3.31       21.42     12.96 o 
  -4  11   4       72.61       78.85     18.32 o 
  -3  11   4        0.13       -1.75      9.81 o 
  -2  11   4       42.51       48.86     14.03 o 
  -1  11   4        1.35       -7.38      8.40 o 
   0  11   4       46.36       36.58     12.85 o 
   1  11   4      106.14       98.24     17.08 o 
   2  11   4       15.32        2.82      9.30 o 
   3  11   4       82.36       82.74     17.25 o 
   4  11   4        1.49       -3.44      9.86 o 
   5  11   4       15.97       14.01      8.57 o 
   6  11   4        0.84        0.33      7.18 o 
  -3  12   4        0.68      -14.96      9.97 o 
  -2  12   4        6.07        4.11     11.67 o 
  -1  12   4       21.75       15.72     11.38 o 
   0  12   4       27.41       18.88     12.17 o 
   1  12   4       25.31       26.88     12.96 o 
   2  12   4        6.16       14.82     12.45 o 
   3  12   4       38.21       22.49     12.96 o 
   4  12   4        2.91       -6.26     11.05 o 
   5  12   4       15.28       32.07     14.20 o 
   0  13   4        0.18        7.50     12.40 o 
   1  13   4       33.93       48.24     16.51 o 
   2  13   4        3.07       -4.85     12.12 o 
  -4 -10   5        0.71       -0.68     12.91 o 
  -3 -10   5        0.55        5.69     11.33 o 
  -1 -10   5        2.26       -1.24      9.41 o 
   0 -10   5        6.01        8.40     11.55 o 
   1 -10   5        1.84        6.59     11.78 o 
   2 -10   5        1.82       -2.20     11.78 o 
   3 -10   5       11.66       20.51     14.99 o 
  -6  -9   5        3.84        9.75     16.06 o 
  -5  -9   5        3.30        9.98     13.47 o 
  -4  -9   5        0.66       -7.89     10.03 o 
  -3  -9   5        1.27       10.37     12.57 o 
  -2  -9   5       10.78        7.84      5.83 o 
  -1  -9   5        2.95       -3.10      8.68 o 
   0  -9   5        1.50       -0.56      8.28 o 
   1  -9   5        6.81        9.02     11.05 o 
   2  -9   5        2.06       10.71     11.89 o 
   3  -9   5        1.38       15.95     12.34 o 
   4  -9   5        4.22       34.43     15.50 o 
   5  -9   5        6.03      -18.09     12.06 o 
  -7  -8   5       54.96       23.28     17.30 o 
  -6  -8   5        0.94      -13.07     11.78 o 
  -5  -8   5       33.96        9.86     13.58 o 
  -4  -8   5        0.58       -4.23     10.71 o 
  -3  -8   5       73.16       58.05     15.61 o 
  -2  -8   5        0.86        0.43      4.42 o 
  -1  -8   5       31.00       38.15      6.41 o 
   0  -8   5        0.59        2.37      5.76 o 
   1  -8   5       13.63        7.27      8.85 o 
   2  -8   5        6.75       14.43     10.54 o 
   3  -8   5       21.61       12.91     11.10 o 
   4  -8   5       42.48       24.06     13.81 o 
   5  -8   5        2.23        4.68     11.44 o 
   6  -8   5        0.34      -16.68     12.51 o 
  -8  -7   5        2.69        9.75     16.85 o 
  -7  -7   5        1.33        7.04     15.10 o 
  -6  -7   5        0.01        6.99     13.81 o 
  -5  -7   5      188.13      159.12     24.80 o 
  -4  -7   5       17.53        7.89     11.27 o 
  -3  -7   5        7.43        9.56      4.37 o 
  -2  -7   5        1.44        1.68      3.87 o 
  -1  -7   5       40.70       39.34      8.94 o 
   0  -7   5        1.10       -0.73      4.74 o 
   1  -7   5       17.66       20.08      6.35 o 
   2  -7   5      173.40      182.45     21.31 o 
   3  -7   5       34.03       26.77     11.84 o 
   4  -7   5        0.03       -3.10      8.85 o 
   5  -7   5        7.95        8.85     11.44 o 
   6  -7   5       39.05       47.28     17.75 o 
   7  -7   5        0.51      -10.09     11.89 o 
  -9  -6   5        3.60       14.54     18.48 o 
  -8  -6   5        1.21       25.75     17.98 o 
  -7  -6   5       50.52       57.71     19.78 o 
  -6  -6   5        2.99       -1.41     12.17 o 
  -5  -6   5        4.27       11.72     11.67 o 
  -4  -6   5        6.00       -1.02      5.23 o 
  -3  -6   5       25.91       24.49      4.81 o 
  -2  -6   5       42.91       48.45     11.18 o 
  -1  -6   5       30.83       26.59      4.89 o 
   0  -6   5      211.91      228.10     10.38 o 
   1  -6   5       30.79       43.56      7.97 o 
   2  -6   5        2.34       -1.69      6.65 o 
   3  -6   5        3.13        8.23      8.12 o 
   4  -6   5       58.63       60.53     14.37 o 
   5  -6   5       11.71       20.34     11.67 o 
   6  -6   5       29.35       11.89     14.09 o 
   7  -6   5        0.07       -7.38     13.02 o 
   8  -6   5       37.82       41.31     25.53 o 
  -9  -5   5        4.45        2.87     14.71 o 
  -8  -5   5        0.36       -4.06     13.75 o 
  -7  -5   5      128.76      128.17     25.42 o 
  -6  -5   5       11.77       10.59     12.62 o 
  -5  -5   5       24.16       53.26      8.81 o 
  -4  -5   5        4.69        4.49      5.52 o 
  -3  -5   5      154.24      172.73     11.85 o 
  -2  -5   5      171.40      176.81      8.91 o 
  -1  -5   5      439.69      431.60     14.85 o 
   0  -5   5       13.87       19.75      3.94 o 
   1  -5   5       46.88       43.61      7.00 o 
   2  -5   5       10.26       15.76      6.17 o 
   3  -5   5       13.68       20.06      8.96 o 
   4  -5   5        0.04       -8.51      6.20 o 
   5  -5   5        0.45        7.92      6.94 o 
   6  -5   5        0.02       12.73      9.26 o 
   7  -5   5        2.39        7.05     11.24 o 
   8  -5   5        7.82       39.79     19.54 o 
 -10  -4   5        0.27        0.62     16.40 o 
  -9  -4   5       12.20       25.13     19.84 o 
  -8  -4   5       37.35       30.66     17.30 o 
  -7  -4   5       37.45       31.33     14.88 o 
  -6  -4   5       22.28       18.49     12.48 o 
  -5  -4   5      177.62      188.55     27.71 o 
  -4  -4   5      165.92      169.08     12.72 o 
  -3  -4   5      360.57      346.26     23.26 o 
  -2  -4   5      322.88      333.99     10.11 o 
  -1  -4   5       48.59       56.84      5.42 o 
   0  -4   5      267.69      288.71      9.50 o 
   1  -4   5       14.90       15.76      5.58 o 
   2  -4   5       62.07       62.65      6.78 o 
   3  -4   5        1.35        0.30      3.32 o 
   4  -4   5      122.14      154.95     19.59 o 
   5  -4   5        1.66       -2.04      5.41 o 
   6  -4   5      230.36      239.86     41.37 o 
   7  -4   5        0.21       -4.75     11.13 o 
   8  -4   5       39.67       68.30     25.00 o 
   9  -4   5        4.93       -4.16     60.89 o 
 -10  -3   5        4.32       -9.24     14.60 o 
  -9  -3   5       20.19       45.71     18.71 o 
  -8  -3   5       19.42        2.54     13.02 o 
  -7  -3   5       97.48       85.28     20.18 o 
  -6  -3   5        7.78       10.78      6.16 o 
  -5  -3   5      321.57      328.30     16.20 o 
  -4  -3   5      201.69      201.92     13.03 o 
  -3  -3   5       67.48       56.52      4.64 o 
  -2  -3   5       23.62       30.82      3.93 o 
  -1  -3   5      376.06      421.89     10.59 o 
   0  -3   5        0.27        3.30      2.39 o 
   1  -3   5      311.97      323.40      7.90 o 
   2  -3   5      423.87      443.88     24.60 o 
   3  -3   5        0.73       -3.58      2.82 o 
   4  -3   5      904.90     1032.26     28.61 o 
   5  -3   5        9.85       10.03      7.55 o 
   6  -3   5      204.46      185.51     21.59 o 
   7  -3   5        0.13        1.75      8.85 o 
   8  -3   5       30.34      174.98     58.06 o 
 -10  -2   5        8.08        5.41     15.05 o 
  -9  -2   5       21.47        5.35     12.06 o 
  -8  -2   5        0.86       12.12     10.14 o 
  -7  -2   5        0.22       -1.02      5.50 o 
  -6  -2   5      141.66      141.25     20.63 o 
  -5  -2   5      128.49      154.02     14.74 o 
  -4  -2   5      248.95      268.96     13.94 o 
  -3  -2   5      186.14      232.32     10.68 o 
  -2  -2   5       22.69       25.57      3.18 o 
  -1  -2   5      214.81      236.95      7.41 o 
   0  -2   5     1920.16     1921.85     19.52 o 
   1  -2   5      296.02      295.48     12.07 o 
   2  -2   5      780.03      817.77     19.72 o 
   3  -2   5       43.47       51.26      6.95 o 
   4  -2   5      330.28      373.54     21.48 o 
   5  -2   5       48.15       59.40     11.83 o 
   6  -2   5        0.11       -8.20      5.47 o 
   7  -2   5       12.32        7.61      8.51 o 
   8  -2   5       11.30       16.17     11.38 o 
   9  -2   5        3.29       -1.41     11.72 o 
  10  -2   5        1.99        3.61     12.85 o 
 -10  -1   5        1.99        3.94     11.89 o 
  -9  -1   5        0.07        4.23     11.78 o 
  -8  -1   5        0.06        2.88      6.12 o 
  -7  -1   5       62.22       72.76     10.81 o 
  -6  -1   5       28.36       22.45     13.36 o 
  -5  -1   5      142.12      123.28     14.71 o 
  -4  -1   5      942.27      938.20     31.55 o 
  -3  -1   5      247.70      207.60     14.43 o 
  -2  -1   5      419.39      456.29     16.67 o 
  -1  -1   5      201.66      189.54      5.80 o 
   0  -1   5      240.36      227.35      6.65 o 
   1  -1   5        0.52        2.01      2.65 o 
   2  -1   5      393.08      425.62     13.25 o 
   3  -1   5      103.31      102.48      8.50 o 
   4  -1   5      257.59      220.99     13.05 o 
   5  -1   5        0.26       -5.13      5.07 o 
   6  -1   5       19.10        0.96      7.21 o 
   7  -1   5       50.01       42.21     11.55 o 
   8  -1   5        7.19       11.67     10.59 o 
   9  -1   5        9.81       -6.31      7.44 o 
  10  -1   5        8.27       -2.70     11.55 o 
 -10   0   5        0.02       -5.24     11.78 o 
  -9   0   5       28.79       20.02      9.12 o 
  -8   0   5        0.12        5.41      8.51 o 
  -7   0   5       10.92       16.85      9.30 o 
  -6   0   5      214.58      210.44     20.52 o 
  -5   0   5      544.16      550.94     26.79 o 
  -4   0   5      158.81      220.36     17.42 o 
  -3   0   5       95.91       82.24     11.22 o 
  -2   0   5      892.29      795.27     26.37 o 
  -1   0   5       78.28       79.76      7.58 o 
   0   0   5       43.06       52.33      7.95 o 
   1   0   5       24.32       21.52      3.78 o 
   2   0   5     1495.83     1520.42     24.37 o 
   3   0   5       12.17       12.27      3.75 o 
   4   0   5      157.03      177.69      7.23 o 
   5   0   5       27.98       24.32      5.66 o 
   6   0   5      367.84      377.77     23.00 o 
   7   0   5        2.42       -0.28      7.33 o 
   8   0   5       10.08        8.96      9.30 o 
   9   0   5        9.30        7.04     10.82 o 
  10   0   5        7.10        4.17     11.10 o 
 -10   1   5        2.12       16.28      9.20 o 
  -9   1   5       31.78       34.32     13.86 o 
  -8   1   5        1.94       -3.27      7.72 o 
  -7   1   5       69.91       66.28     14.60 o 
  -6   1   5       11.91       17.02      8.12 o 
  -5   1   5       78.74       88.47      5.50 o 
  -4   1   5       40.30       45.80      8.62 o 
  -3   1   5      183.61      176.83      4.86 o 
  -2   1   5       42.14       36.88      3.11 o 
  -1   1   5      130.73      125.60      5.66 o 
   0   1   5     6396.84     6261.75     52.24 o 
   1   1   5       12.03       11.00      3.11 o 
   2   1   5       25.73       39.31      4.80 o 
   3   1   5        2.67        0.89      1.86 o 
   4   1   5      247.17      252.34      9.29 o 
   5   1   5        3.75        4.23      3.65 o 
   6   1   5       18.74       21.84      9.44 o 
   7   1   5      162.49      156.02     18.94 o 
   8   1   5       19.78       -7.21      8.11 o 
   9   1   5        0.06       -4.00      9.69 o 
  10   1   5        0.44        0.90     10.20 o 
 -10   2   5        1.06        0.96     10.88 o 
  -9   2   5       27.02       18.09     13.19 o 
  -8   2   5       15.60       15.27     11.16 o 
  -7   2   5      162.84      154.22     21.81 o 
  -6   2   5      126.20      100.22     16.68 o 
  -5   2   5        1.34        3.68      3.01 o 
  -4   2   5      910.23      933.12     16.48 o 
  -3   2   5      309.82      288.27     11.02 o 
  -2   2   5      255.50      237.10     17.23 o 
  -1   2   5      282.12      252.82     15.42 o 
   0   2   5       62.98       64.12      5.21 o 
   1   2   5        9.87        6.12      2.83 o 
   2   2   5      138.81      152.58     13.98 o 
   3   2   5      113.64      115.96      5.70 o 
   4   2   5      501.34      540.24     11.81 o 
   5   2   5      316.74      331.64     13.57 o 
   6   2   5        2.74        7.61      8.57 o 
   7   2   5        5.38       13.95      6.21 o 
   8   2   5       41.46       39.45     12.29 o 
   9   2   5       14.22        8.85     10.93 o 
  10   2   5        1.26        3.49     11.67 o 
 -10   3   5        0.26       23.16     15.05 o 
  -9   3   5        6.70        9.13     12.00 o 
  -8   3   5      109.90       80.37     19.11 o 
  -7   3   5      115.71      157.42     22.43 o 
  -6   3   5      166.76      207.27     23.79 o 
  -5   3   5      146.14      151.43     21.48 o 
  -4   3   5      349.38      351.75     11.60 o 
  -3   3   5       98.36       96.32      6.58 o 
  -2   3   5        5.18        1.79      2.62 o 
  -1   3   5        0.68       -0.50      2.62 o 
   0   3   5       36.16       37.34     13.75 o 
   1   3   5        2.44       -2.47      2.62 o 
   2   3   5     2528.43     2726.80     30.88 o 
   3   3   5      222.31      230.12     13.67 o 
   4   3   5     2932.64     3003.26     33.29 o 
   5   3   5       18.00       12.71      4.85 o 
   6   3   5      253.93      261.05     14.48 o 
   7   3   5       22.23        9.02      5.83 o 
   8   3   5       18.73       26.24     10.91 o 
   9   3   5       41.51       64.76     16.34 o 
  10   3   5        4.74        0.79     12.68 o 
 -10   4   5        0.00      -17.58     11.72 o 
  -9   4   5       22.06        9.13     13.81 o 
  -8   4   5       45.01       41.76     16.17 o 
  -7   4   5      157.84      156.02     24.46 o 
  -6   4   5       14.09       20.38      7.47 o 
  -5   4   5       35.93       32.88     11.84 o 
  -4   4   5       74.41       50.19      6.39 o 
  -3   4   5        8.57        9.59      3.65 o 
  -2   4   5        7.96        9.86      4.56 o 
  -1   4   5       22.11       22.94      4.05 o 
   0   4   5      677.89      676.32     17.69 o 
   1   4   5       25.46       30.40      4.52 o 
   2   4   5     6286.06     6559.07     56.14 o 
   3   4   5      278.55      287.06     15.17 o 
   4   4   5        1.85        7.11      3.82 o 
   5   4   5      123.41      128.85     19.56 o 
   6   4   5       12.68       10.57      5.44 o 
   7   4   5      116.08      118.59     12.67 o 
   8   4   5       35.47       29.44      8.20 o 
   9   4   5       27.05       48.25     10.82 o 
  10   4   5       49.32       45.59     15.72 o 
 -10   5   5       18.62       -4.73     14.37 o 
  -9   5   5        1.31        0.73     12.12 o 
  -8   5   5       10.74       13.53     13.47 o 
  -7   5   5        7.68       25.25     14.03 o 
  -6   5   5       32.95       51.26      8.75 o 
  -5   5   5       16.40       25.93      8.09 o 
  -4   5   5       20.89       19.80     10.09 o 
  -3   5   5       32.14       27.02      7.41 o 
  -2   5   5     1766.67     1763.86     29.26 o 
  -1   5   5        0.18       -3.32      2.66 o 
   0   5   5      672.60      629.07     15.94 o 
   1   5   5      148.52      142.54      8.40 o 
   2   5   5      386.23      464.28     12.27 o 
   3   5   5        0.08        3.21      3.49 o 
   4   5   5       50.09       53.51      7.20 o 
   5   5   5        8.43        0.97      4.76 o 
   6   5   5      204.40      224.88     15.09 o 
   7   5   5      235.36      260.69     17.35 o 
   8   5   5       29.78       37.15     11.95 o 
   9   5   5      113.78      130.05     21.98 o 
  10   5   5        0.47       -0.17      9.09 o 
  -9   6   5        0.06       11.21     14.43 o 
  -8   6   5        5.91        9.19     12.91 o 
  -7   6   5       20.50       20.06     13.86 o 
  -6   6   5       21.26       13.48      8.34 o 
  -5   6   5        0.54       11.54      5.85 o 
  -4   6   5      147.57      198.19     16.24 o 
  -3   6   5       11.44       10.31      4.60 o 
  -2   6   5        1.13        7.72      5.44 o 
  -1   6   5        0.26       -0.26      3.38 o 
   0   6   5      367.16      301.20     20.13 o 
   1   6   5       94.52      110.23      8.07 o 
   2   6   5       94.02       87.88     10.57 o 
   3   6   5      145.75      144.96     10.93 o 
   4   6   5        2.10        0.28      3.23 o 
   5   6   5      178.08      198.21     14.12 o 
   6   6   5       97.95       97.64     13.55 o 
   7   6   5      160.45      156.28     14.85 o 
   8   6   5       38.80       41.88     10.52 o 
   9   6   5        0.01        4.04      7.99 o 
  10   6   5        0.31        2.83      8.90 o 
  -9   7   5        0.00       -6.31     14.48 o 
  -8   7   5       32.72       29.87     17.81 o 
  -7   7   5        2.21        4.20      8.05 o 
  -6   7   5       28.28       34.09     10.76 o 
  -5   7   5       33.35       58.70     10.21 o 
  -4   7   5        8.97        7.22      5.84 o 
  -3   7   5        1.29       -3.02      3.79 o 
  -2   7   5      140.68      165.20     19.53 o 
  -1   7   5       21.96       11.85      8.09 o 
   0   7   5       89.20       93.88     10.37 o 
   1   7   5      139.01      145.69     14.01 o 
   2   7   5      417.99      354.64     20.30 o 
   3   7   5       17.00       14.93      5.22 o 
   4   7   5        3.74        3.92      3.83 o 
   5   7   5        0.69        7.65      5.25 o 
   6   7   5      116.56       90.18     14.65 o 
   7   7   5       42.04       25.63     15.16 o 
   8   7   5       11.86        3.18      7.76 o 
   9   7   5        8.54        9.97      8.93 o 
  -8   8   5       25.10        6.65     16.62 o 
  -7   8   5        0.05       -1.30      8.58 o 
  -6   8   5       43.96       47.04     11.51 o 
  -5   8   5        0.95       -0.34      6.46 o 
  -4   8   5       14.56       10.77      6.95 o 
  -3   8   5        0.22       -0.48      8.73 o 
  -2   8   5       33.92       34.19     10.09 o 
  -1   8   5       12.63       18.30      8.00 o 
   0   8   5       78.19       77.21      9.24 o 
   1   8   5       10.23        1.25      4.52 o 
   2   8   5        5.55        8.57      7.50 o 
   3   8   5        2.01       -8.54      5.69 o 
   4   8   5      125.58      162.63     13.47 o 
   5   8   5      124.60      108.76     12.11 o 
   6   8   5        7.39       14.89      7.28 o 
   7   8   5      103.36      117.01     25.73 o 
   8   8   5        2.89        7.83      7.18 o 
   9   8   5       12.00       11.84      9.42 o 
  -7   9   5        0.31        9.19     10.48 o 
  -6   9   5        0.42       -4.86      7.80 o 
  -5   9   5        7.45       -3.87      7.59 o 
  -4   9   5       62.43       46.48     10.45 o 
  -3   9   5        4.14       12.46     10.34 o 
  -2   9   5        6.45        7.58      6.16 o 
  -1   9   5        9.36        4.95      5.71 o 
   0   9   5        3.91        8.61      5.55 o 
   1   9   5       18.67       19.67      8.45 o 
   2   9   5       46.86       57.88     12.91 o 
   3   9   5       37.62       46.95     12.40 o 
   4   9   5       22.76       24.13      7.30 o 
   5   9   5       60.19       81.22     11.52 o 
   6   9   5       24.47       11.55      7.33 o 
   7   9   5       32.78       41.91     11.05 o 
   8   9   5        0.25       -4.96      7.27 o 
  -6  10   5       18.95       15.98     11.17 o 
  -5  10   5        0.00       -0.62      8.50 o 
  -4  10   5       12.13       13.58      9.34 o 
  -3  10   5        4.78       -3.60      7.10 o 
  -2  10   5      134.77      115.48     16.74 o 
  -1  10   5        3.67       -0.80      5.80 o 
   0  10   5       22.35       18.09      9.07 o 
   1  10   5       18.37        7.44      7.38 o 
   2  10   5       70.62       77.83     15.55 o 
   3  10   5        0.33        5.75      9.19 o 
   4  10   5        1.81       10.76      9.81 o 
   5  10   5        0.64        1.78      6.79 o 
   6  10   5        1.30        7.89      7.56 o 
   7  10   5        0.08       -3.52      6.98 o 
   8  10   5        0.25       -3.25      7.69 o 
  -5  11   5        0.05        5.48     10.18 o 
  -4  11   5       11.79       13.36      9.93 o 
  -3  11   5       10.96        6.07      8.67 o 
  -2  11   5        7.90        2.77      8.01 o 
  -1  11   5        0.15        5.34      6.99 o 
   0  11   5        2.39        1.86      8.79 o 
   1  11   5        1.52        2.93      8.57 o 
   2  11   5       25.44       26.49     11.72 o 
   3  11   5        4.97        8.23      9.69 o 
   4  11   5        0.58      -11.33      9.24 o 
   5  11   5       55.74       50.50     16.12 o 
   6  11   5        0.00        4.39      8.20 o 
  -3  12   5        1.54        3.40      9.71 o 
  -2  12   5        6.36       15.82     10.27 o 
  -1  12   5        5.58        3.32      9.64 o 
   0  12   5        0.98        8.85     10.43 o 
   1  12   5       13.94       13.75     11.95 o 
   2  12   5        6.57       12.00     11.38 o 
   3  12   5        9.66       12.12     12.74 o 
   4  12   5        7.08      -14.96      9.97 o 
   5  12   5        0.30       -0.90     12.34 o 
  -1  13   5       13.41       -5.69     10.09 o 
   0  13   5        1.67        7.55     11.55 o 
   1  13   5        7.99        8.68     13.07 o 
   2  13   5        0.00       -1.07     10.99 o 
  -1 -10   6       58.05       53.93     14.77 o 
   0 -10   6        5.19       10.65     11.38 o 
   1 -10   6       12.01       10.48     11.78 o 
  -5  -9   6        9.08        2.20     14.26 o 
  -4  -9   6        0.01       -2.14     12.96 o 
  -3  -9   6       16.42        0.17     11.44 o 
  -2  -9   6       13.17        8.90     12.12 o 
  -1  -9   6       36.51       31.51     16.01 o 
   0  -9   6        3.14        7.16     10.03 o 
   1  -9   6        0.00       18.77     12.17 o 
   2  -9   6       24.07       23.67     13.07 o 
   3  -9   6       14.34       10.37     12.29 o 
   4  -9   6        8.90        0.11     12.45 o 
  -6  -8   6        0.00       -4.79     13.58 o 
  -5  -8   6        8.34        4.45     13.69 o 
  -4  -8   6        1.27      -10.20     11.10 o 
  -3  -8   6      146.38      148.82     15.68 o 
  -2  -8   6        0.45        6.88      9.97 o 
  -1  -8   6        4.42       -8.02      5.34 o 
   0  -8   6       20.65       25.18      7.90 o 
   1  -8   6       19.81       18.26     10.99 o 
   2  -8   6       35.98       20.85     11.78 o 
   3  -8   6       13.91       20.85     13.36 o 
   4  -8   6        4.79       -7.78     10.99 o 
   5  -8   6        1.22       12.34     13.69 o 
  -7  -7   6        0.68      -17.64     13.69 o 
  -6  -7   6        0.10        6.76     14.82 o 
  -5  -7   6      195.86      208.11     29.25 o 
  -4  -7   6        2.35       -7.83     10.03 o 
  -3  -7   6        7.04        7.85      6.16 o 
  -2  -7   6        0.01        4.42      4.61 o 
  -1  -7   6       75.87       93.48     10.80 o 
   0  -7   6       11.16       10.65      6.33 o 
   1  -7   6       70.04       89.67     11.60 o 
   2  -7   6       15.44       27.90     11.44 o 
   3  -7   6        9.96       -6.20      8.34 o 
   4  -7   6        0.14        9.64     10.65 o 
   5  -7   6        1.73        4.96     12.62 o 
   6  -7   6        2.04       -8.57     11.78 o 
  -8  -6   6        1.21        5.86     15.61 o 
  -7  -6   6        0.59       20.51     15.84 o 
  -6  -6   6        0.40      -10.26     11.78 o 
  -5  -6   6       10.31       33.19     15.50 o 
  -4  -6   6       18.79       23.53      9.50 o 
  -3  -6   6       43.16       69.04     19.33 o 
  -2  -6   6        4.48        2.85      3.78 o 
  -1  -6   6       61.46       57.67      6.59 o 
   0  -6   6      190.18      209.31     13.94 o 
   1  -6   6       48.25       55.27      8.63 o 
   2  -6   6       85.16       63.94     16.15 o 
   3  -6   6        6.26        2.70      9.13 o 
   4  -6   6       28.13        9.07      9.69 o 
   5  -6   6        0.04       21.25     12.06 o 
   6  -6   6        0.26        5.58     13.64 o 
   7  -6   6        0.01      -13.86     14.48 o 
  -9  -5   6        0.02      -12.85     14.99 o 
  -8  -5   6        3.89        8.00     14.09 o 
  -7  -5   6       17.28       36.63     17.64 o 
  -6  -5   6        0.01       -3.16      9.24 o 
  -5  -5   6       38.16       25.43      7.65 o 
  -4  -5   6       11.70        4.78      5.70 o 
  -3  -5   6      236.38      255.89     17.16 o 
  -2  -5   6       86.02       97.60      8.81 o 
  -1  -5   6       32.59       24.28      4.97 o 
   0  -5   6      275.41      262.91     14.45 o 
   1  -5   6      196.37      207.78     13.78 o 
   2  -5   6       20.33       12.13      5.27 o 
   3  -5   6       24.02       29.62      9.07 o 
   4  -5   6      140.70      137.35     14.78 o 
   5  -5   6        1.45        0.19      6.78 o 
   6  -5   6       31.61       42.99     22.66 o 
   7  -5   6        4.57        6.19     12.48 o 
   8  -5   6       13.66       36.83     33.17 o 
  -9  -4   6        7.35        7.27     16.40 o 
  -8  -4   6        4.63       11.10     15.38 o 
  -7  -4   6       37.87       41.14     15.61 o 
  -6  -4   6        0.91       -4.44      5.64 o 
  -5  -4   6        0.28       -7.08      4.95 o 
  -4  -4   6       86.62       92.97     10.89 o 
  -3  -4   6      225.04      237.67     27.65 o 
  -2  -4   6       14.45        9.38      3.51 o 
  -1  -4   6      292.63      279.18      9.92 o 
   0  -4   6      123.05      134.74      7.72 o 
   1  -4   6        0.19       -1.76      3.44 o 
   2  -4   6      299.71      288.69     15.69 o 
   3  -4   6       71.19       73.82      9.36 o 
   4  -4   6        1.96       -4.78      4.87 o 
   5  -4   6        8.46        8.01      7.15 o 
   6  -4   6      189.91      251.61     24.79 o 
   7  -4   6        0.05       -3.75     16.20 o 
   8  -4   6        0.20      -11.13     26.07 o 
 -10  -3   6        0.76       -3.16     14.99 o 
  -9  -3   6       42.24        4.62     13.64 o 
  -8  -3   6        0.23        1.86     11.44 o 
  -7  -3   6        0.10        0.37      7.89 o 
  -6  -3   6        2.37        4.54      5.50 o 
  -5  -3   6       67.58       48.48      8.43 o 
  -4  -3   6        0.75        1.25      6.31 o 
  -3  -3   6      893.14      877.34     17.09 o 
  -2  -3   6      145.57      152.98      7.17 o 
  -1  -3   6        0.73       -3.81      2.64 o 
   0  -3   6        1.29       -0.61      2.58 o 
   1  -3   6      108.08      106.72      5.31 o 
   2  -3   6      626.14      646.65     16.95 o 
   3  -3   6        1.33        3.49      4.28 o 
   4  -3   6       24.00       12.33      5.24 o 
   5  -3   6       12.82        6.37      8.00 o 
   6  -3   6      115.14      121.74     19.05 o 
   7  -3   6        5.82       -1.13      8.90 o 
   8  -3   6        0.28        1.13     10.43 o 
 -10  -2   6        0.92       -0.34     12.91 o 
  -9  -2   6       13.20        0.45     12.17 o 
  -8  -2   6        8.19       -2.82     11.50 o 
  -7  -2   6       63.09       71.66     11.41 o 
  -6  -2   6        9.37       -3.39      4.98 o 
  -5  -2   6      239.79      251.15     19.14 o 
  -4  -2   6      134.95      128.65     11.42 o 
  -3  -2   6      160.60      171.66      6.01 o 
  -2  -2   6      104.87      102.58      6.66 o 
  -1  -2   6       23.01       22.20      3.44 o 
   0  -2   6      184.05      171.71      6.39 o 
   1  -2   6        2.17        2.56      3.14 o 
   2  -2   6      953.63      925.51     30.45 o 
   3  -2   6       69.97       80.23     19.14 o 
   4  -2   6     2368.84     2407.82     41.13 o 
   5  -2   6        0.28        1.69      6.03 o 
   6  -2   6      140.90      128.62     18.43 o 
   7  -2   6        2.71        3.94     10.54 o 
   8  -2   6        0.63       -2.87      9.07 o 
   9  -2   6        1.33        6.26     11.67 o 
  10  -2   6       27.73       23.73     14.71 o 
 -10  -1   6        8.57       14.88     14.60 o 
  -9  -1   6       48.09       48.02     18.77 o 
  -8  -1   6       10.22        1.36      8.37 o 
  -7  -1   6       13.78       20.13      7.81 o 
  -6  -1   6        0.08       -2.16      4.48 o 
  -5  -1   6      220.96      204.13     18.43 o 
  -4  -1   6        8.37       -0.90      5.07 o 
  -3  -1   6      112.76      117.41     13.36 o 
  -2  -1   6        3.06        7.17      4.99 o 
  -1  -1   6      105.44      110.37      6.54 o 
   0  -1   6     1251.49     1171.87     16.39 o 
   1  -1   6        4.76        0.26      7.04 o 
   2  -1   6      975.93      921.28     20.72 o 
   3  -1   6       74.44       68.79     11.33 o 
   4  -1   6      223.87      268.24     13.57 o 
   5  -1   6        0.02       -7.10      4.73 o 
   6  -1   6       47.56       37.87     11.50 o 
   7  -1   6       41.52       55.12     13.53 o 
   8  -1   6       14.29       13.41     11.27 o 
   9  -1   6        6.87       -5.24     10.31 o 
  10  -1   6       26.34        4.23     12.62 o 
 -10   0   6        7.36        7.21     12.62 o 
  -9   0   6       73.88       96.23     36.46 o 
  -8   0   6        0.04        9.64      8.34 o 
  -7   0   6       32.30       46.89     12.29 o 
  -6   0   6      106.29       98.02     15.67 o 
  -5   0   6       20.84       17.47      7.95 o 
  -4   0   6        0.46        4.45      5.07 o 
  -3   0   6       20.98       15.16      5.80 o 
  -2   0   6      741.17      646.72     25.40 o 
  -1   0   6     1262.63     1241.71     18.46 o 
   0   0   6      124.31      146.47      7.75 o 
   1   0   6      336.56      337.73     11.39 o 
   2   0   6     3853.92     4221.60     48.87 o 
   3   0   6       27.80       22.78      4.80 o 
   4   0   6      329.55      322.70     13.47 o 
   5   0   6      186.83      169.39     17.25 o 
   6   0   6      150.90      142.61     17.70 o 
   7   0   6        2.38        8.12      9.19 o 
   8   0   6       43.84       24.57     11.89 o 
   9   0   6        2.21       14.31     11.67 o 
  10   0   6       38.44       35.11     13.98 o 
 -10   1   6        7.65        5.47     12.34 o 
  -9   1   6        1.15        5.35     10.82 o 
  -8   1   6        0.12       11.67     10.71 o 
  -7   1   6        9.86        8.96      8.51 o 
  -6   1   6      291.68      317.62     25.59 o 
  -5   1   6       39.78       53.93     11.78 o 
  -4   1   6      101.02      105.57     14.49 o 
  -3   1   6      830.37      830.01     31.16 o 
  -2   1   6      343.11      319.87      8.43 o 
  -1   1   6        1.27        6.97      4.56 o 
   0   1   6     5656.07     5670.86     51.10 o 
   1   1   6       27.02       33.34      6.85 o 
   2   1   6      686.76      751.40     17.10 o 
   3   1   6        8.53        6.46      3.58 o 
   4   1   6      298.21      329.73     14.81 o 
   5   1   6       16.80        4.65      6.03 o 
   6   1   6      503.62      519.60     28.31 o 
   7   1   6        3.99       -2.31      8.68 o 
   8   1   6       10.94       14.48      9.41 o 
   9   1   6       20.25       16.01     12.00 o 
  10   1   6        9.62       31.62     14.54 o 
 -10   2   6        0.90        8.85     13.13 o 
  -9   2   6        3.79       -5.80     10.31 o 
  -8   2   6       49.26       40.47     15.22 o 
  -7   2   6      279.23      290.94     28.35 o 
  -6   2   6        7.40       15.10      8.85 o 
  -5   2   6        8.97        9.19      7.04 o 
  -4   2   6      160.64      151.67      9.89 o 
  -3   2   6      208.97      212.59      7.45 o 
  -2   2   6      236.50      250.05     10.09 o 
  -1   2   6       14.91       17.92      3.48 o 
   0   2   6        2.84       -1.62      3.52 o 
   1   2   6       21.96       18.07      3.77 o 
   2   2   6     1027.54      926.37     24.40 o 
   3   2   6        5.59        2.30      2.70 o 
   4   2   6     1812.33     1842.57     22.85 o 
   5   2   6      202.17      198.65     14.69 o 
   6   2   6       19.64       14.22      5.55 o 
   7   2   6        2.02       15.84      9.69 o 
   8   2   6      121.92      111.20     19.05 o 
   9   2   6        7.51       24.51     13.58 o 
  10   2   6        0.32       14.09     13.07 o 
 -10   3   6        0.00       -9.81     11.33 o 
  -9   3   6       42.61       25.30     15.16 o 
  -8   3   6       62.25       68.53     18.54 o 
  -7   3   6       40.09       46.55     15.10 o 
  -6   3   6        5.53        4.00      8.51 o 
  -5   3   6        3.93        4.07      3.64 o 
  -4   3   6       28.31       30.23      4.67 o 
  -3   3   6        9.25        4.98      3.12 o 
  -2   3   6      860.47      831.31     16.71 o 
  -1   3   6       66.40       66.50      5.98 o 
   0   3   6      503.58      553.41     14.09 o 
   1   3   6        4.31        3.08      3.55 o 
   2   3   6      744.41      726.54     16.01 o 
   3   3   6      301.08      314.94     11.20 o 
   4   3   6      450.49      519.94     11.71 o 
   5   3   6       35.30       33.35      6.26 o 
   6   3   6       24.94       44.82      9.78 o 
   7   3   6       19.78       33.28      7.93 o 
   8   3   6       87.23       94.74     18.26 o 
   9   3   6       14.70       -9.02     10.20 o 
  10   3   6        3.13       -2.82     11.95 o 
 -10   4   6        6.73       17.47     16.29 o 
  -9   4   6        0.05        0.11     12.51 o 
  -8   4   6        1.12       -2.76     10.03 o 
  -7   4   6        8.63       10.54     10.82 o 
  -6   4   6       96.93      100.44     19.56 o 
  -5   4   6       72.40       71.51     12.91 o 
  -4   4   6       41.11       30.86      9.24 o 
  -3   4   6       38.07       42.28      5.54 o 
  -2   4   6     1359.19     1360.16     23.65 o 
  -1   4   6       48.98       53.88      7.41 o 
   0   4   6       67.18       90.23      7.55 o 
   1   4   6       26.01       26.66      4.49 o 
   2   4   6      918.99      974.72     18.62 o 
   3   4   6        9.43        3.10      4.37 o 
   4   4   6        4.41        5.35      2.52 o 
   5   4   6        2.09       -4.86      8.82 o 
   6   4   6       22.35       22.19      6.35 o 
   7   4   6      120.97      149.98     14.57 o 
   8   4   6       17.86       12.70      7.38 o 
   9   4   6        6.12       -4.28     11.61 o 
  10   4   6       19.08       18.65     14.31 o 
  -9   5   6       26.31       20.06     15.16 o 
  -8   5   6       15.88        8.74     12.23 o 
  -7   5   6        0.04        3.38     10.88 o 
  -6   5   6       21.00       34.38     13.92 o 
  -5   5   6       32.53       32.85      7.13 o 
  -4   5   6      125.47      167.41     17.00 o 
  -3   5   6        0.31       -1.34      3.31 o 
  -2   5   6        5.46        7.28      4.73 o 
  -1   5   6        0.15       -2.73      2.64 o 
   0   5   6       63.60       64.17      7.47 o 
   1   5   6        9.60        4.81      6.65 o 
   2   5   6     1864.17     1793.11     26.65 o 
   3   5   6        6.53        4.48      3.13 o 
   4   5   6      214.55      214.07     12.43 o 
   5   5   6        5.06        8.85      4.65 o 
   6   5   6       36.09       42.09      7.91 o 
   7   5   6       70.51       73.72     10.68 o 
   8   5   6        0.37       -0.64      6.57 o 
   9   5   6       57.41       58.45     11.91 o 
  10   5   6        0.40       -0.79     13.30 o 
  -9   6   6        0.46        5.86     14.65 o 
  -8   6   6        7.92       18.77     14.77 o 
  -7   6   6        1.08        3.32     10.88 o 
  -6   6   6       13.83        3.16      5.96 o 
  -5   6   6        8.37       14.54     12.74 o 
  -4   6   6        1.50        2.89      6.85 o 
  -3   6   6        0.91        6.22      6.37 o 
  -2   6   6       54.00       45.85      7.50 o 
  -1   6   6       11.51       11.64      4.36 o 
   0   6   6     1762.59     1796.82     30.42 o 
   1   6   6      131.15      137.38     15.02 o 
   2   6   6       62.22       90.07     12.31 o 
   3   6   6      121.09      121.97     14.26 o 
   4   6   6        2.67        6.46      4.23 o 
   5   6   6       36.72       30.20      6.85 o 
   6   6   6       27.27       28.33     13.53 o 
   7   6   6       46.73       50.09     18.52 o 
   8   6   6       83.73       88.16     15.08 o 
   9   6   6       18.23       18.95      8.93 o 
  10   6   6        7.86        5.52     13.24 o 
  -8   7   6        4.59       -7.10     12.85 o 
  -7   7   6        0.52        5.13     13.81 o 
  -6   7   6        7.24       16.16      9.47 o 
  -5   7   6       34.11       29.13      8.47 o 
  -4   7   6       59.43       45.45     15.30 o 
  -3   7   6        5.64        3.94      5.47 o 
  -2   7   6       51.07       39.18     23.95 o 
  -1   7   6       28.19       37.67     10.93 o 
   0   7   6      871.73      836.54     32.70 o 
   1   7   6        9.98        8.67      4.59 o 
   2   7   6        3.25       -5.30      4.34 o 
   3   7   6        3.17        3.55      6.31 o 
   4   7   6       16.87       11.72      5.22 o 
   5   7   6      212.80      194.08     14.50 o 
   6   7   6        4.62        2.77      4.89 o 
   7   7   6      161.23      145.21     20.99 o 
   8   7   6        0.11       -2.96      6.48 o 
   9   7   6       73.46       68.08     13.14 o 
  -8   8   6       17.70      -11.61     14.20 o 
  -7   8   6        2.76       -7.89     15.50 o 
  -6   8   6       20.41       14.81      8.51 o 
  -5   8   6        1.44       -2.03      6.22 o 
  -4   8   6       23.87       15.74      7.60 o 
  -3   8   6        2.39        3.55      5.60 o 
  -2   8   6      208.31      236.73     15.39 o 
  -1   8   6       29.30       21.59     10.48 o 
   0   8   6        9.04        3.47      4.33 o 
   1   8   6        9.29       12.80      5.12 o 
   2   8   6      203.85      200.74     18.66 o 
   3   8   6       38.22       28.63      9.52 o 
   4   8   6      209.74      206.76     20.40 o 
   5   8   6        5.52        1.96      5.53 o 
   6   8   6       75.67       61.26     16.80 o 
   7   8   6        3.60        5.84      6.95 o 
   8   8   6        8.75        1.78      8.28 o 
   9   8   6        2.92       13.84      8.99 o 
  -7   9   6        0.09       -2.54     17.24 o 
  -6   9   6       11.32       18.41      9.55 o 
  -5   9   6        0.44        3.31      8.10 o 
  -4   9   6        1.48       -2.55      6.13 o 
  -3   9   6        3.48        5.36      6.92 o 
  -2   9   6        2.97        0.08      5.07 o 
  -1   9   6       16.42        5.42      7.52 o 
   0   9   6      128.38      133.34     12.00 o 
   1   9   6       86.38       78.91     13.19 o 
   2   9   6       17.93        7.27      7.55 o 
   3   9   6        5.32       12.68      9.58 o 
   4   9   6       52.46       45.54     12.17 o 
   5   9   6      142.53      119.32     25.11 o 
   6   9   6       26.68       22.43      8.05 o 
   7   9   6       41.58       53.18     19.08 o 
   8   9   6        1.92       -6.69      7.57 o 
  -6  10   6        0.60        8.24     13.95 o 
  -5  10   6        0.28        3.08      9.64 o 
  -4  10   6       14.78       11.15     14.09 o 
  -3  10   6       16.27       18.98      9.41 o 
  -2  10   6       18.03       17.93      8.23 o 
  -1  10   6       22.31       36.40      8.53 o 
   0  10   6       13.67       10.26      8.45 o 
   1  10   6        7.10        9.75      7.55 o 
   2  10   6        3.70       -0.79      7.89 o 
   3  10   6      219.65      194.42     22.32 o 
   4  10   6        0.01       -2.48      7.50 o 
   5  10   6      121.78      113.29     19.89 o 
   6  10   6        1.10       -1.78      6.65 o 
   7  10   6       13.83       16.95      8.62 o 
  -5  11   6        3.99       -0.03     10.22 o 
  -4  11   6       13.40        2.73      9.37 o 
  -3  11   6        0.03       -8.42     11.55 o 
  -2  11   6       30.83       32.84     10.62 o 
  -1  11   6        7.14       -1.13      6.67 o 
   0  11   6        6.99       -4.62      7.44 o 
   1  11   6       19.17       13.47      9.58 o 
   2  11   6       44.96       30.49     11.95 o 
   3  11   6       16.53       16.29     12.00 o 
   4  11   6       79.48       88.15     18.65 o 
   5  11   6        0.02        3.10     10.43 o 
   6  11   6        2.21       -1.41     11.67 o 
  -3  12   6        0.01       -8.80      9.26 o 
  -2  12   6        0.99       11.10      9.72 o 
  -1  12   6        2.37        5.69     10.93 o 
   0  12   6       27.88       19.39     10.88 o 
   1  12   6        4.92        6.31      8.62 o 
   2  12   6        1.39       -1.52      9.58 o 
   3  12   6       96.85      101.00     20.18 o 
   4  12   6       14.12       15.61     13.75 o 
   5  12   6        0.97       -7.33     10.99 o 
  -1  13   6        0.31        7.10     12.29 o 
   0  13   6        4.27       -4.06     10.71 o 
   1  13   6        7.61       -1.58     10.09 o 
   2  13   6        5.11        3.78     12.17 o 
  -2  -9   7        6.06       -0.85     11.21 o 
  -1  -9   7      100.11      107.87     22.15 o 
   0  -9   7        1.18       -0.68      9.92 o 
   1  -9   7       51.72      131.14     21.64 o 
   2  -9   7        1.97        8.40     11.33 o 
   3  -9   7        7.25       19.05     13.98 o 
  -6  -8   7        1.01       10.20     16.23 o 
  -5  -8   7        0.18       -6.09     13.41 o 
  -4  -8   7        0.33       -4.34     12.12 o 
  -3  -8   7       44.97       64.81     17.30 o 
  -2  -8   7        3.17       12.79     11.10 o 
  -1  -8   7        2.15       -2.94      8.06 o 
   0  -8   7       96.66       72.46     11.52 o 
   1  -8   7        9.93        3.57      7.43 o 
   2  -8   7        0.02       -2.59     10.65 o 
   3  -8   7       23.68       26.15     14.09 o 
   4  -8   7       36.22       36.41     16.29 o 
   5  -8   7       14.13       19.72     14.77 o 
  -7  -7   7        0.00      -12.85     16.40 o 
  -6  -7   7        5.07       -0.73     15.27 o 
  -5  -7   7       34.76       27.90     14.71 o 
  -4  -7   7        1.33       -4.03     10.57 o 
  -3  -7   7      134.75      166.39     18.63 o 
  -2  -7   7       30.02       21.87     11.83 o 
  -1  -7   7       23.68       29.14      8.26 o 
   0  -7   7       19.81       26.94     14.37 o 
   1  -7   7       18.58       17.54      7.90 o 
   2  -7   7       57.19       59.50     10.59 o 
   3  -7   7      115.26       87.53     18.03 o 
   4  -7   7        1.13        9.58     10.71 o 
   5  -7   7        3.25       17.08     14.26 o 
   6  -7   7        2.27      -12.74     13.07 o 
  -8  -6   7        3.80       23.33     18.99 o 
  -7  -6   7        9.74       21.64     17.92 o 
  -6  -6   7        7.36        9.47     15.05 o 
  -5  -6   7      136.12      136.00     24.52 o 
  -4  -6   7        3.38        6.73      7.05 o 
  -3  -6   7       73.29       85.66     11.51 o 
  -2  -6   7        1.97        2.07      5.56 o 
  -1  -6   7       94.61       92.48     10.23 o 
   0  -6   7        3.34       15.24      6.21 o 
   1  -6   7      208.70      236.97     16.41 o 
   2  -6   7        0.57        8.71      6.43 o 
   3  -6   7        6.60       -8.62      8.51 o 
   4  -6   7       80.44       69.44     16.23 o 
   5  -6   7        7.60        6.42     11.38 o 
   6  -6   7        4.22       30.43     17.08 o 
   7  -6   7        2.01       15.89     19.72 o 
  -8  -5   7        3.98       -8.06     14.76 o 
  -7  -5   7       36.43       35.79     18.37 o 
  -6  -5   7        0.02        3.21     12.45 o 
  -5  -5   7       21.88        2.39      6.93 o 
  -4  -5   7       45.08       46.02      9.18 o 
  -3  -5   7      272.85      301.27     17.75 o 
  -2  -5   7       21.51       17.59      4.77 o 
  -1  -5   7      211.14      217.57     10.56 o 
   0  -5   7       82.63       77.98      9.31 o 
   1  -5   7        8.64       13.72      8.54 o 
   2  -5   7      151.81      161.21     20.01 o 
   3  -5   7        7.19        1.95      5.95 o 
   4  -5   7        4.22       11.73      7.54 o 
   5  -5   7        2.09        8.76      7.56 o 
   6  -5   7        6.33        5.57     10.36 o 
   7  -5   7        0.35       -1.64     14.54 o 
   8  -5   7        4.65       18.08     25.76 o 
  -9  -4   7        0.19      -12.62     14.76 o 
  -8  -4   7        5.17       -5.86     12.68 o 
  -7  -4   7       23.53       25.98     15.22 o 
  -6  -4   7        0.00        5.46      6.57 o 
  -5  -4   7       60.75       61.16     10.22 o 
  -4  -4   7       20.59       15.87      6.87 o 
  -3  -4   7       48.34       44.04      9.64 o 
  -2  -4   7      149.10      160.48      8.62 o 
  -1  -4   7       13.57       10.34      4.99 o 
   0  -4   7      310.85      321.00     14.59 o 
   1  -4   7       22.18       23.49      6.15 o 
   2  -4   7       35.82       38.01      6.11 o 
   3  -4   7        2.27       -1.27      3.77 o 
   4  -4   7       50.70       42.67     11.19 o 
   5  -4   7        0.09       11.68      7.44 o 
   6  -4   7       14.91       27.86     13.19 o 
   7  -4   7        0.16       -8.49     17.60 o 
   8  -4   7       16.32       -4.14     44.11 o 
  -9  -3   7        0.27       -0.17     13.92 o 
  -8  -3   7        5.29        5.97     14.20 o 
  -7  -3   7        1.60        2.79      6.19 o 
  -6  -3   7       23.94       23.47      7.59 o 
  -5  -3   7       55.58       58.36      9.53 o 
  -4  -3   7       15.12       13.91      5.97 o 
  -3  -3   7      218.28      211.35     14.28 o 
  -2  -3   7      121.89      133.17      7.37 o 
  -1  -3   7      504.24      530.59     13.31 o 
   0  -3   7        0.03       -1.47      2.64 o 
   1  -3   7       20.29       21.59      4.58 o 
   2  -3   7       96.13      100.73      8.62 o 
   3  -3   7        4.44       -0.56      2.84 o 
   4  -3   7       99.99       61.52      9.46 o 
   5  -3   7        6.87       15.38      9.41 o 
   6  -3   7        1.49       -3.32      9.13 o 
   7  -3   7       12.96       25.75     12.85 o 
   8  -3   7       25.58       15.10     12.96 o 
   9  -3   7        0.12        8.74     13.07 o 
 -10  -2   7        2.12       15.95     17.98 o 
  -9  -2   7       26.37       19.44     16.17 o 
  -8  -2   7        3.79       -0.93      6.77 o 
  -7  -2   7       11.82       11.59      7.48 o 
  -6  -2   7        2.10        8.97      6.10 o 
  -5  -2   7      247.02      286.97     17.59 o 
  -4  -2   7       11.69        6.82      9.38 o 
  -3  -2   7      239.70      234.72     36.13 o 
  -2  -2   7      382.51      406.24     10.34 o 
  -1  -2   7        0.28        3.55      3.07 o 
   0  -2   7        0.03        5.37      2.55 o 
   1  -2   7      521.18      528.67     16.19 o 
   2  -2   7      103.81      123.06     10.16 o 
   3  -2   7        0.04       -3.71      3.53 o 
   4  -2   7        0.22       -3.54      3.88 o 
   5  -2   7        4.31        3.89      8.23 o 
   6  -2   7       11.80       -0.73      7.78 o 
   7  -2   7        0.32       -0.85      9.07 o 
   8  -2   7       86.30      111.42     20.85 o 
   9  -2   7        3.88        7.55     12.68 o 
 -10  -1   7        2.78       -0.39     12.23 o 
  -9  -1   7        6.79       16.85     15.22 o 
  -8  -1   7        0.27       -5.39      6.51 o 
  -7  -1   7       45.95       65.86     12.23 o 
  -6  -1   7       15.14       13.28      6.35 o 
  -5  -1   7       13.86        8.00      6.99 o 
  -4  -1   7      644.52      645.96     28.99 o 
  -3  -1   7        2.80        3.21      5.13 o 
  -2  -1   7        0.90        4.98      2.48 o 
  -1  -1   7      142.36      153.11      6.44 o 
   0  -1   7     2684.04     2680.59     42.98 o 
   1  -1   7        3.18       -0.15      2.97 o 
   2  -1   7     1018.89      977.94     22.42 o 
   3  -1   7       49.13       44.78      6.79 o 
   4  -1   7      456.94      509.66     18.36 o 
   5  -1   7        0.44        3.07      4.31 o 
   6  -1   7       89.22      101.11     16.12 o 
   7  -1   7        1.24       -1.13      8.74 o 
   8  -1   7        0.04        5.58     10.43 o 
   9  -1   7        7.29       -3.89     10.82 o 
  10  -1   7       89.35       76.20     19.16 o 
 -10   0   7        5.64        2.70     13.69 o 
  -9   0   7        0.75        6.54      8.97 o 
  -8   0   7        0.05        4.90     10.26 o 
  -7   0   7        1.74        0.85      7.44 o 
  -6   0   7       57.64       56.92     12.29 o 
  -5   0   7       68.07       61.26     11.72 o 
  -4   0   7       47.85       59.23     11.10 o 
  -3   0   7       15.05       17.70      7.16 o 
  -2   0   7      822.90      859.05     13.58 o 
  -1   0   7      361.21      394.08     10.91 o 
   0   0   7      277.47      273.52     13.70 o 
   1   0   7        5.84        0.34      2.91 o 
   2   0   7     4638.38     4848.70     53.24 o 
   3   0   7        3.13        1.05      3.08 o 
   4   0   7      377.36      368.49     14.89 o 
   5   0   7       38.54       43.30      7.29 o 
   6   0   7        4.58       -2.31      7.72 o 
   7   0   7       12.07       15.95     10.60 o 
   8   0   7       19.10        4.28      9.64 o 
   9   0   7       28.08       23.61     14.60 o 
  10   0   7        0.08      -10.93     12.06 o 
 -10   1   7        0.18       -2.03     12.40 o 
  -9   1   7        7.46       -6.03     11.44 o 
  -8   1   7        7.03       -5.86     10.14 o 
  -7   1   7      148.75      220.89     25.02 o 
  -6   1   7       30.40       36.29     10.37 o 
  -5   1   7       88.22       76.09     14.37 o 
  -4   1   7      105.06       89.62     14.26 o 
  -3   1   7      103.05       89.73     13.19 o 
  -2   1   7       72.36       76.48     19.76 o 
  -1   1   7       54.23       45.41      4.98 o 
   0   1   7       74.64       72.82      6.48 o 
   1   1   7      406.05      396.28     22.39 o 
   2   1   7        0.89        8.18      3.66 o 
   3   1   7       22.61       14.60      4.45 o 
   4   1   7       35.01       47.96      6.85 o 
   5   1   7       13.41       20.28      5.85 o 
   6   1   7      117.56       91.70     15.27 o 
   7   1   7       17.14       18.09      9.92 o 
   8   1   7      113.96      124.45     20.97 o 
   9   1   7       23.49       19.89     12.96 o 
  10   1   7       19.66        5.92     13.47 o 
 -10   2   7        2.78       -7.49     12.06 o 
  -9   2   7        5.59        8.12     12.62 o 
  -8   2   7       63.35       67.07     17.47 o 
  -7   2   7        6.02        7.44      9.19 o 
  -6   2   7        0.33        2.54      7.10 o 
  -5   2   7        5.03        0.34      6.37 o 
  -4   2   7      109.14       84.77     14.15 o 
  -3   2   7      129.82      128.20     12.96 o 
  -2   2   7     1795.95     1731.36     24.11 o 
  -1   2   7      308.50      340.94     21.88 o 
   0   2   7     5454.10     5679.44     62.10 o 
   1   2   7        6.50        5.03      3.40 o 
   2   2   7     3522.78     3636.00     42.54 o 
   3   2   7       13.12       10.78      3.88 o 
   4   2   7        2.28        1.90      3.45 o 
   5   2   7       15.10       14.61      3.67 o 
   6   2   7       64.26       53.82     13.70 o 
   7   2   7        1.20      -10.54      8.17 o 
   8   2   7      214.85      203.04     24.52 o 
   9   2   7        7.55        3.61     11.55 o 
  10   2   7       15.09       27.05     13.81 o 
 -10   3   7        0.09       13.24     15.33 o 
  -9   3   7        0.15       -6.20     12.06 o 
  -8   3   7       60.51       67.80     18.88 o 
  -7   3   7        8.64       13.36     12.40 o 
  -6   3   7        0.96        3.78      8.23 o 
  -5   3   7       47.20       61.48     13.36 o 
  -4   3   7      415.47      430.49     12.42 o 
  -3   3   7        5.89       11.73      4.54 o 
  -2   3   7     1969.03     2028.61     28.24 o 
  -1   3   7      152.10      160.61     11.39 o 
   0   3   7     1095.65     1220.62     22.42 o 
   1   3   7        2.57        7.37      4.37 o 
   2   3   7     1196.44     1223.64     22.66 o 
   3   3   7       38.07       41.97      5.56 o 
   4   3   7      336.19      358.11     10.08 o 
   5   3   7        0.04        3.45      3.68 o 
   6   3   7       11.53        7.50      5.17 o 
   7   3   7      337.28      336.86     29.03 o 
   8   3   7        4.10        8.06     10.71 o 
   9   3   7       31.74       40.97     15.78 o 
  10   3   7        4.46        5.41     13.13 o 
  -9   4   7        9.86       11.95     13.58 o 
  -8   4   7        0.41      -13.47     10.14 o 
  -7   4   7        1.80        8.74     11.10 o 
  -6   4   7       49.27       45.99     13.86 o 
  -5   4   7      129.68      160.86     22.26 o 
  -4   4   7        1.04       -2.47      3.28 o 
  -3   4   7      125.84      132.64     15.11 o 
  -2   4   7      590.15      621.18     16.25 o 
  -1   4   7       15.85       17.81      4.45 o 
   0   4   7      112.73      117.47      8.31 o 
   1   4   7       11.87       13.70      7.92 o 
   2   4   7      395.78      386.36     16.24 o 
   3   4   7       53.42       59.20      6.17 o 
   4   4   7       45.11       52.94      5.05 o 
   5   4   7      180.39      183.30     28.41 o 
   6   4   7      414.45      419.41     18.97 o 
   7   4   7       21.26       27.43      7.92 o 
   8   4   7       38.13       35.51     14.93 o 
   9   4   7        0.73        2.48     12.91 o 
  10   4   7        2.13        6.09     14.31 o 
  -9   5   7        2.16       15.89     16.06 o 
  -8   5   7        0.04        0.85     13.47 o 
  -7   5   7        0.04        0.23     11.95 o 
  -6   5   7       40.72       66.22     17.86 o 
  -5   5   7       27.54       39.73     13.86 o 
  -4   5   7       71.52       95.80      9.14 o 
  -3   5   7      122.68      126.93      9.50 o 
  -2   5   7      251.49      234.66     12.85 o 
  -1   5   7        1.42        4.20      3.62 o 
   0   5   7      188.99      210.15     15.81 o 
   1   5   7       63.97       65.86      7.00 o 
   2   5   7      960.70      985.91     20.52 o 
   3   5   7       20.41       22.58      4.33 o 
   4   5   7      299.65      325.39     34.11 o 
   5   5   7        0.48       -0.03      3.93 o 
   6   5   7        4.48        5.51      8.54 o 
   7   5   7       15.36       29.84     12.48 o 
   8   5   7        0.01        3.09      6.60 o 
   9   5   7       23.49       18.71     12.79 o 
  10   5   7        0.03       18.54     15.67 o 
  -9   6   7        0.50        5.86     14.48 o 
  -8   6   7        3.09       -8.11     13.41 o 
  -7   6   7       20.51       30.04     14.31 o 
  -6   6   7        0.25      -10.99      9.64 o 
  -5   6   7        1.58       -2.92      4.83 o 
  -4   6   7      149.01      158.49     20.12 o 
  -3   6   7        1.23        4.04      4.59 o 
  -2   6   7      246.98      221.10     12.01 o 
  -1   6   7        3.54        7.81      4.43 o 
   0   6   7      611.17      561.72     17.02 o 
   1   6   7       12.13       14.77      4.55 o 
   2   6   7      261.46      249.19     11.12 o 
   3   6   7       20.13        6.88      5.92 o 
   4   6   7       68.26       78.12     14.09 o 
   5   6   7        6.85        4.67      4.92 o 
   6   6   7        3.85        2.38      5.37 o 
   7   6   7        3.90        3.28      5.82 o 
   8   6   7        3.16       -7.97      6.31 o 
   9   6   7        0.69       -1.47     12.62 o 
  10   6   7        1.37       -7.21     12.23 o 
  -8   7   7        1.33       -8.00     11.50 o 
  -7   7   7        4.94        0.79     13.19 o 
  -6   7   7       11.76       -1.69     11.89 o 
  -5   7   7        5.34        4.51      6.03 o 
  -4   7   7       23.88       26.42      7.52 o 
  -3   7   7        3.34       -1.80      4.65 o 
  -2   7   7       72.16       65.39     10.54 o 
  -1   7   7        0.19        5.40      4.22 o 
   0   7   7      293.69      323.30     13.89 o 
   1   7   7       32.23       26.34      5.58 o 
   2   7   7       28.30       20.23      7.83 o 
   3   7   7       55.11       52.81     11.10 o 
   4   7   7       10.00        9.52      8.06 o 
   5   7   7       36.51       28.92     15.53 o 
   6   7   7        9.95       15.16     10.54 o 
   7   7   7        0.41        5.97      9.58 o 
   8   7   7       10.71        9.83      8.29 o 
   9   7   7        8.89        1.16      8.50 o 
  -8   8   7        0.01       -2.31     13.81 o 
  -7   8   7        3.40        1.86     16.91 o 
  -6   8   7       11.73        4.06     14.82 o 
  -5   8   7        0.14        6.40      7.16 o 
  -4   8   7        0.09       -3.69     12.34 o 
  -3   8   7       13.30        2.78      6.03 o 
  -2   8   7       26.01       26.17      9.05 o 
  -1   8   7       14.75       13.42      5.87 o 
   0   8   7       71.58       68.77      8.93 o 
   1   8   7        6.19       10.62      4.88 o 
   2   8   7      275.02      276.01     21.99 o 
   3   8   7       22.83       28.35      9.13 o 
   4   8   7       30.21       37.25     11.84 o 
   5   8   7      116.99      133.77     13.51 o 
   6   8   7       75.47       58.07     10.46 o 
   7   8   7       74.24       63.93     19.33 o 
   8   8   7        0.04        3.15      7.68 o 
   9   8   7        0.33        3.55      8.51 o 
  -7   9   7        0.04       -6.03     14.54 o 
  -6   9   7        0.16        6.09      8.76 o 
  -5   9   7        4.92        0.26      8.05 o 
  -4   9   7        2.44        0.22      6.52 o 
  -3   9   7        8.18       10.67      7.13 o 
  -2   9   7      466.90      448.65     20.58 o 
  -1   9   7        7.35        5.07      5.18 o 
   0   9   7       55.35       49.27      8.64 o 
   1   9   7        9.20       11.55      8.17 o 
   2   9   7       25.01       28.07      9.75 o 
   3   9   7      117.82      118.87     17.42 o 
   4   9   7      176.97      199.03     22.21 o 
   5   9   7       97.73       95.70     17.98 o 
   6   9   7       24.20       18.17      8.29 o 
   7   9   7        0.01       -0.90      6.59 o 
   8   9   7        0.00        5.15      8.03 o 
  -6  10   7        0.09        3.88     10.58 o 
  -5  10   7        0.26        4.72      9.78 o 
  -4  10   7       48.71       48.51     11.62 o 
  -3  10   7        6.18        5.68      7.68 o 
  -2  10   7       19.70        7.59      7.89 o 
  -1  10   7        0.11       -3.77      5.51 o 
   0  10   7       53.35       70.62     14.03 o 
   1  10   7       31.44       24.63      9.75 o 
   2  10   7      133.98      163.85     20.57 o 
   3  10   7      111.16      122.31     18.43 o 
   4  10   7      159.99      121.63     19.67 o 
   5  10   7       41.13       11.22     11.44 o 
   6  10   7        5.13        0.34     11.16 o 
   7  10   7        2.35        6.26      8.14 o 
  -5  11   7        0.02        0.90     10.53 o 
  -4  11   7       12.35       11.01     10.13 o 
  -3  11   7        2.77       -1.60      8.23 o 
  -2  11   7        0.20        4.10      7.97 o 
  -1  11   7        2.22        9.86      9.52 o 
   0  11   7        6.74       -0.34      8.17 o 
   1  11   7       84.72       73.27     15.50 o 
   2  11   7       10.66       27.50     10.76 o 
   3  11   7      108.92      135.32     21.98 o 
   4  11   7       14.78        5.92     10.31 o 
   5  11   7       15.12       10.60     12.68 o 
   6  11   7        7.26       17.02     13.24 o 
  -3  12   7        1.12       -7.34      9.97 o 
  -2  12   7        7.20        9.00      9.79 o 
  -1  12   7        0.13       -3.21      8.96 o 
   0  12   7       35.41        7.61     10.71 o 
   1  12   7       32.30       47.57     14.77 o 
   2  12   7       35.75       28.07     12.00 o 
   3  12   7        0.74       -4.85      8.74 o 
   4  12   7        5.45        8.40     12.23 o 
   5  12   7       35.53       24.97     14.88 o 
   0  13   7       41.70       56.24     17.53 o 
   1  13   7       14.19       16.91     11.16 o 
   2  13   7       19.37       16.12     13.58 o 
  -2  -9   8        9.11       19.89     14.37 o 
  -1  -9   8       25.98       36.69     15.95 o 
   0  -9   8        9.32        6.71     13.69 o 
   1  -9   8        1.01       20.12     12.51 o 
  -5  -8   8       19.08       18.32     17.86 o 
  -3  -8   8      109.65       94.41     20.40 o 
  -2  -8   8        5.25        0.62     10.71 o 
  -1  -8   8       15.78       19.72     13.36 o 
   0  -8   8        7.47       -0.37      7.69 o 
   1  -8   8       55.12       59.46     12.71 o 
   2  -8   8        0.20        6.76     11.78 o 
   3  -8   8        2.48        5.07     12.40 o 
   4  -8   8       13.37       10.93     14.26 o 
  -6  -7   8        9.77       36.86     19.27 o 
  -5  -7   8        6.39       21.36     15.50 o 
  -4  -7   8       26.15       25.63     10.53 o 
  -3  -7   8       88.16       98.57     18.77 o 
  -2  -7   8       32.18       46.55     14.71 o 
  -1  -7   8      104.86       92.43     18.88 o 
   0  -7   8        0.26        4.47      6.72 o 
   1  -7   8       40.04       27.50      9.18 o 
   2  -7   8       41.80       34.43      9.24 o 
   3  -7   8        0.55      -12.51      9.69 o 
   4  -7   8       90.35      134.81     24.01 o 
   5  -7   8        1.68       28.40     16.62 o 
  -7  -6   8       14.43       32.46     19.50 o 
  -6  -6   8        0.15        2.25     15.16 o 
  -5  -6   8        5.96       -1.18     13.53 o 
  -4  -6   8       21.14       30.93     15.19 o 
  -3  -6   8       60.67       52.52     10.20 o 
  -2  -6   8       30.56       31.62     11.89 o 
  -1  -6   8      162.24      164.25     22.43 o 
   0  -6   8        5.09        3.80      6.35 o 
   1  -6   8       17.50       16.73      7.23 o 
   2  -6   8       59.19       53.70     10.80 o 
   3  -6   8      102.68       99.24     13.65 o 
   4  -6   8       10.91       30.88     13.92 o 
   5  -6   8       11.09       22.77     14.93 o 
   6  -6   8       17.82       26.88     16.85 o 
  -8  -5   8        0.29       -4.34     17.13 o 
  -7  -5   8       16.71       12.23     16.23 o 
  -6  -5   8        0.02        4.90     13.86 o 
  -5  -5   8      471.60      530.46     24.91 o 
  -4  -5   8       29.66       50.23     10.18 o 
  -3  -5   8      165.42      208.61     16.41 o 
  -2  -5   8       12.29        1.25      5.43 o 
  -1  -5   8        4.41       -4.46      3.95 o 
   0  -5   8       50.28       60.51      9.32 o 
   1  -5   8      390.70      415.99     18.94 o 
   2  -5   8      215.05      227.64     16.52 o 
   3  -5   8       13.30       13.11      6.98 o 
   4  -5   8       46.10       55.15     11.28 o 
   5  -5   8        2.60       -6.63      8.09 o 
   6  -5   8       36.70       35.90     30.83 o 
   7  -5   8        4.65        9.81     17.58 o 
  -8  -4   8        2.24      -10.93     14.76 o 
  -7  -4   8      138.42      128.56     26.15 o 
  -6  -4   8       15.03        5.47      7.61 o 
  -5  -4   8        9.08       15.93      7.51 o 
  -4  -4   8        5.58       10.08      6.54 o 
  -3  -4   8       70.77       65.78     10.06 o 
  -2  -4   8        0.08       -5.61      4.39 o 
  -1  -4   8      348.98      361.13     14.76 o 
   0  -4   8      401.59      377.78     20.02 o 
   1  -4   8       23.26       21.64      6.43 o 
   2  -4   8      239.30      236.26     13.33 o 
   3  -4   8       11.08        1.17      4.97 o 
   4  -4   8      227.14      213.95     15.22 o 
   5  -4   8       10.87       19.64     10.08 o 
   6  -4   8        1.12       25.93     13.75 o 
   7  -4   8        2.31       29.97     24.05 o 
   8  -4   8        1.01      -17.19    129.50 o 
  -9  -3   8        0.22       -3.27     15.27 o 
  -8  -3   8        3.61        4.85     13.92 o 
  -7  -3   8       76.76       78.54     13.05 o 
  -6  -3   8       17.19       20.35      7.72 o 
  -5  -3   8       17.86       23.10      7.58 o 
  -4  -3   8       39.36       52.61     17.56 o 
  -3  -3   8       76.39       63.09      9.34 o 
  -2  -3   8      475.36      453.77     18.57 o 
  -1  -3   8      189.04      182.31     15.77 o 
   0  -3   8       47.89       45.20     10.74 o 
   1  -3   8       78.53       81.39      7.73 o 
   2  -3   8      119.63      124.59      9.85 o 
   3  -3   8        1.08       -3.21      4.16 o 
   4  -3   8        0.89        4.20      5.99 o 
   5  -3   8        1.48       -0.17      8.40 o 
   6  -3   8       46.01       37.93     13.08 o 
   7  -3   8        0.51       -0.62     10.82 o 
   8  -3   8        3.60        8.79     13.41 o 
  -9  -2   8       70.65       46.27     20.29 o 
  -8  -2   8       31.28       29.38     10.35 o 
  -7  -2   8        0.41        2.93      6.89 o 
  -6  -2   8       37.42       46.36     10.27 o 
  -5  -2   8      112.85       98.03     27.50 o 
  -4  -2   8       24.50       11.41      5.90 o 
  -3  -2   8      424.69      443.92     18.82 o 
  -2  -2   8       15.11       24.48      6.03 o 
  -1  -2   8       62.95       56.97      5.67 o 
   0  -2   8       23.81       13.42      3.28 o 
   1  -2   8      101.97      119.27      9.68 o 
   2  -2   8        1.25       -0.28      3.90 o 
   3  -2   8        3.38        6.01      4.56 o 
   4  -2   8       29.68       30.63      9.16 o 
   5  -2   8        3.89        1.39      5.05 o 
   6  -2   8       19.29        8.68      9.07 o 
   7  -2   8       17.93       23.84     12.29 o 
   8  -2   8        3.32       -6.65     11.55 o 
   9  -2   8        2.14        6.59     14.43 o 
  -9  -1   8       14.89        5.97     13.69 o 
  -8  -1   8        0.14       -5.60      6.68 o 
  -7  -1   8      104.11      133.91     15.59 o 
  -6  -1   8        2.44       -0.68      5.41 o 
  -5  -1   8      185.17      225.14     21.36 o 
  -4  -1   8      134.65      146.89     17.64 o 
  -3  -1   8      390.13      452.45     24.98 o 
  -2  -1   8       82.08       73.81      8.88 o 
  -1  -1   8       45.51       42.80      4.45 o 
   0  -1   8       34.69       39.03      4.47 o 
   1  -1   8        1.00        0.33      3.11 o 
   2  -1   8       16.15        2.49      3.60 o 
   3  -1   8        0.36        5.67      3.90 o 
   4  -1   8        0.06       -2.43      4.44 o 
   5  -1   8       11.30        2.14      4.95 o 
   6  -1   8       67.80       56.08     13.58 o 
   7  -1   8        3.16       12.51     11.05 o 
   8  -1   8       10.75        0.34      9.92 o 
   9  -1   8        3.23        2.82     13.24 o 
  -9   0   8        2.49        9.27     10.17 o 
  -8   0   8        4.87        4.11     10.48 o 
  -7   0   8       15.86       18.48     10.48 o 
  -6   0   8      115.34      119.71     17.58 o 
  -5   0   8       57.14       39.79     10.76 o 
  -4   0   8        0.15        2.03      6.14 o 
  -3   0   8       45.69       66.73     11.95 o 
  -2   0   8      401.62      402.79     10.05 o 
  -1   0   8      170.13      166.99      8.22 o 
   0   0   8      236.91      212.67     10.06 o 
   1   0   8        1.25       -1.79      4.42 o 
   2   0   8      246.63      227.03     11.98 o 
   3   0   8       14.37        9.60      4.38 o 
   4   0   8      298.96      294.53     44.40 o 
   5   0   8       34.57       25.13      7.07 o 
   6   0   8      137.97      179.01     21.08 o 
   7   0   8        0.12       10.65     10.37 o 
   8   0   8       19.06       38.55     13.81 o 
   9   0   8        6.74       -8.79     11.78 o 
 -10   1   8        0.04        3.21     13.64 o 
  -9   1   8        2.90        9.92     12.23 o 
  -8   1   8        0.59        1.58     10.76 o 
  -7   1   8       40.54       47.23     13.75 o 
  -6   1   8        8.88        4.96      7.55 o 
  -5   1   8      206.78      237.43     22.72 o 
  -4   1   8        3.00        9.13      6.65 o 
  -3   1   8        0.25       -0.39      4.73 o 
  -2   1   8      928.44      920.43     16.34 o 
  -1   1   8       23.93       22.00      4.42 o 
   0   1   8     1165.65     1164.63     26.37 o 
   1   1   8       73.17       90.57      8.54 o 
   2   1   8     1182.57     1238.20     63.21 o 
   3   1   8        0.12        2.92      3.83 o 
   4   1   8       10.01       14.12      7.92 o 
   5   1   8        0.01        5.41      5.58 o 
   6   1   8       66.99       64.37     13.92 o 
   7   1   8       64.17       44.81     13.24 o 
   8   1   8      541.31      534.54     33.83 o 
   9   1   8       45.65       61.31     17.81 o 
  10   1   8       20.02       26.15     16.17 o 
 -10   2   8        0.33       -1.47     13.53 o 
  -9   2   8       13.77       19.61     15.44 o 
  -8   2   8       20.55        7.21     12.57 o 
  -7   2   8       27.20       24.46     12.45 o 
  -6   2   8        2.47       12.06      8.90 o 
  -5   2   8       17.04        5.52      6.76 o 
  -4   2   8      191.57      176.21     19.62 o 
  -3   2   8      432.63      392.66     24.02 o 
  -2   2   8      201.90      205.90     12.77 o 
  -1   2   8      174.71      166.70      8.52 o 
   0   2   8     2780.26     3033.40     89.17 o 
   1   2   8       30.87       33.42      5.50 o 
   2   2   8      246.83      246.36     15.84 o 
   3   2   8        0.00        5.37      3.57 o 
   4   2   8      382.14      383.46     14.69 o 
   5   2   8       58.14       67.58      8.67 o 
   6   2   8      156.87      133.64     19.22 o 
   7   2   8      143.62      165.31     22.54 o 
   8   2   8      187.48      218.53     26.55 o 
   9   2   8       29.53       41.48     15.61 o 
  10   2   8        2.64       22.37     14.99 o 
  -9   3   8        4.38       11.89     15.10 o 
  -8   3   8        0.28       -2.09     16.51 o 
  -7   3   8        1.11       12.34     10.93 o 
  -6   3   8       26.13       26.49     11.61 o 
  -5   3   8       19.26       13.58      9.30 o 
  -4   3   8      268.26      307.36     26.21 o 
  -3   3   8      199.75      209.53      9.54 o 
  -2   3   8      130.76      120.90      8.03 o 
  -1   3   8      404.27      419.47     13.49 o 
   0   3   8     2267.39     2391.51     34.15 o 
   1   3   8        5.88        4.45      3.26 o 
   2   3   8        0.72       -0.65      3.07 o 
   3   3   8        0.01       -3.12      2.75 o 
   4   3   8      142.94      166.51     10.83 o 
   5   3   8       13.33       15.47      7.44 o 
   6   3   8     1800.20     1763.73     55.57 o 
   7   3   8       14.82        9.41     11.10 o 
   8   3   8       71.28       35.84     14.48 o 
   9   3   8        2.53       -7.83      9.81 o 
  10   3   8        1.02      -12.28     12.51 o 
  -9   4   8       14.57        2.59     12.91 o 
  -8   4   8        0.73        5.07     12.40 o 
  -7   4   8        0.01        1.35     12.34 o 
  -6   4   8       16.88        4.96     10.88 o 
  -5   4   8        5.99        1.92      7.50 o 
  -4   4   8      154.30      128.35     18.83 o 
  -3   4   8       16.47       24.63      8.17 o 
  -2   4   8     4171.17     4456.96     49.93 o 
  -1   4   8       13.41       13.56      6.09 o 
   0   4   8      994.21     1073.83     22.62 o 
   1   4   8        6.96        2.32      3.41 o 
   2   4   8        1.19        5.86      3.41 o 
   3   4   8       13.64       14.74      4.31 o 
   4   4   8      858.23      866.66     20.64 o 
   5   4   8      371.72      383.22     16.07 o 
   6   4   8      129.33      129.52     19.95 o 
   7   4   8       43.64       32.97     13.24 o 
   8   4   8       13.16        4.23     11.61 o 
   9   4   8        5.46       12.40     13.75 o 
  10   4   8        3.47       20.74     15.22 o 
  -9   5   8        0.25       -8.96     12.34 o 
  -8   5   8        0.66        0.68     11.55 o 
  -7   5   8        2.05        5.52     12.45 o 
  -6   5   8        1.38        0.62      8.06 o 
  -5   5   8       48.14       59.79     16.06 o 
  -4   5   8      282.38      267.13     13.15 o 
  -3   5   8      239.34      246.86     16.43 o 
  -2   5   8       18.78       19.09      7.61 o 
  -1   5   8        3.77        9.57      4.22 o 
   0   5   8      435.25      421.79     14.65 o 
   1   5   8        4.71       -0.01      3.25 o 
   2   5   8      158.52      176.97     11.13 o 
   3   5   8      101.06      106.23     13.50 o 
   4   5   8      499.71      519.44     28.14 o 
   5   5   8      264.67      264.39     14.27 o 
   6   5   8      131.15      154.44     13.15 o 
   7   5   8       50.97       46.50     15.67 o 
   8   5   8        1.73        8.12     11.44 o 
   9   5   8        7.87        7.21     14.15 o 
  -9   6   8        0.17       -3.21     14.99 o 
  -8   6   8        0.32        4.00     14.37 o 
  -7   6   8       31.36       46.44     18.15 o 
  -6   6   8       19.20       12.91     12.40 o 
  -5   6   8       42.47       42.32     15.16 o 
  -4   6   8      512.82      621.68     38.26 o 
  -3   6   8        0.43        0.77      4.44 o 
  -2   6   8       52.00       71.86      8.55 o 
  -1   6   8       37.68       38.72      6.21 o 
   0   6   8       88.28       82.93      8.62 o 
   1   6   8       10.79        9.69      4.34 o 
   2   6   8      756.37      769.56     19.56 o 
   3   6   8        0.77        1.18      6.37 o 
   4   6   8     1027.76     1065.07     40.57 o 
   5   6   8        3.63       -0.45      7.10 o 
   6   6   8       26.83       27.65      7.34 o 
   7   6   8       36.70       43.82      8.95 o 
   8   6   8        6.89        4.17     12.12 o 
   9   6   8        3.57        5.64     12.62 o 
  -8   7   8        0.02       -6.71     13.98 o 
  -7   7   8        2.35        5.69     13.30 o 
  -6   7   8       78.13       50.10     19.44 o 
  -5   7   8        3.96        7.50     13.98 o 
  -4   7   8       48.38       62.39     15.02 o 
  -3   7   8        0.26        1.53      4.80 o 
  -2   7   8      183.65      186.47     13.09 o 
  -1   7   8       18.60       14.95      7.72 o 
   0   7   8     1825.09     1684.12     58.98 o 
   1   7   8       57.62       60.45      7.93 o 
   2   7   8        0.13        2.03      5.64 o 
   3   7   8       97.23       79.13     13.30 o 
   4   7   8        0.20       -3.66      6.20 o 
   5   7   8        2.74       -0.17      8.34 o 
   6   7   8       49.07       36.61      8.36 o 
   7   7   8        8.80       13.10      7.62 o 
   8   7   8        2.71        0.71      7.38 o 
   9   7   8        0.14       -3.44     13.69 o 
  -7   8   8        2.88       18.77     19.16 o 
  -6   8   8        1.95      -15.44     12.40 o 
  -5   8   8        5.30        7.07      7.89 o 
  -4   8   8       65.70       78.35     11.67 o 
  -3   8   8        0.09        0.40      5.87 o 
  -2   8   8      181.73      177.45     13.80 o 
  -1   8   8        4.96        5.73      5.51 o 
   0   8   8       23.55       27.24      6.57 o 
   1   8   8        0.75       -3.50      7.61 o 
   2   8   8        3.43       -3.21      5.30 o 
   3   8   8        8.86       -6.65      5.86 o 
   4   8   8       16.55       30.54     11.16 o 
   5   8   8      120.44      111.77     18.49 o 
   6   8   8        2.24       -4.30      5.49 o 
   7   8   8        0.03       -0.73      6.39 o 
   8   8   8        0.01        3.42      7.78 o 
  -7   9   8        0.93        8.23     20.51 o 
  -6   9   8       21.91        4.73     16.29 o 
  -5   9   8        6.36       18.52      9.51 o 
  -4   9   8        0.84       -5.12     11.27 o 
  -3   9   8        0.24       -7.21      6.36 o 
  -2   9   8       37.01       36.94     19.39 o 
  -1   9   8        8.65        8.93      7.06 o 
   0   9   8       22.65       27.87      7.57 o 
   1   9   8        9.44        6.26      7.95 o 
   2   9   8       69.84       61.09     12.51 o 
   3   9   8       90.53       98.01     15.89 o 
   4   9   8       93.33       80.71     16.79 o 
   5   9   8        2.87        1.69      9.64 o 
   6   9   8       13.52       18.60     12.45 o 
   7   9   8        6.61        3.50      7.61 o 
   8   9   8        0.13        0.94      8.23 o 
  -6  10   8        0.09        8.17     18.09 o 
  -5  10   8        0.40       -0.04      8.98 o 
  -4  10   8       36.41       13.09     19.70 o 
  -3  10   8        0.28       -1.29      7.66 o 
  -2  10   8        4.69       -2.71      6.47 o 
  -1  10   8        3.77        0.08      8.59 o 
   0  10   8       77.29       99.03     16.17 o 
   1  10   8       15.70       24.51     10.99 o 
   2  10   8       69.12       81.78     15.10 o 
   3  10   8        7.15        0.06      6.82 o 
   4  10   8       49.63       34.15     13.36 o 
   5  10   8       23.54        5.02     11.33 o 
   6  10   8        7.03        8.12     13.64 o 
   7  10   8        4.24        5.80     13.36 o 
  -5  11   8        0.51       -9.30     12.43 o 
  -4  11   8       27.63       30.28     11.91 o 
  -3  11   8        0.39        1.06      8.28 o 
  -2  11   8        1.69        4.43      8.16 o 
  -1  11   8        0.04       14.65     10.20 o 
   0  11   8        6.92        7.55      9.69 o 
   1  11   8        8.64        1.97      8.57 o 
   2  11   8       81.81       59.06     14.65 o 
   3  11   8       57.88       50.95     13.36 o 
   4  11   8        9.01       32.91     13.58 o 
   5  11   8        0.17       -6.93     11.05 o 
   6  11   8        0.90        3.04     13.07 o 
  -3  12   8        1.94       -5.43      8.80 o 
  -2  12   8       11.17        1.18     11.55 o 
  -1  12   8        1.29        7.38     10.26 o 
   0  12   8        1.86       -9.24      8.51 o 
   1  12   8       10.56        2.42      9.64 o 
   2  12   8       31.12        9.47     12.17 o 
   3  12   8       25.85       17.64     12.00 o 
   4  12   8        6.40       -4.62     10.20 o 
   5  12   8        9.31       15.05     14.09 o 
   0  13   8        4.35        1.01     11.33 o 
   1  13   8       27.58       37.82     14.43 o 
  -3  -8   9        1.57       -5.64     11.44 o 
  -2  -8   9        0.05        0.23     12.29 o 
  -1  -8   9       16.55        2.93     12.57 o 
   0  -8   9        1.23        1.80     11.83 o 
   1  -8   9       21.54       20.14      9.64 o 
   2  -8   9        1.62        2.20     12.62 o 
  -5  -7   9       49.81       49.59     18.99 o 
  -4  -7   9        4.95       14.15     12.85 o 
  -3  -7   9       96.33       85.33     19.11 o 
  -2  -7   9        1.67       -1.97     11.05 o 
  -1  -7   9        1.89      -12.00     10.03 o 
   0  -7   9        0.04       12.68     11.38 o 
   1  -7   9       13.47        6.90     10.14 o 
   2  -7   9       21.69        2.43      8.09 o 
   3  -7   9       41.80       65.94     17.41 o 
   4  -7   9        3.96       22.49     14.82 o 
  -6  -6   9        4.99       10.31     18.54 o 
  -5  -6   9       63.93       41.05     11.83 o 
  -4  -6   9        2.59        1.39     14.26 o 
  -3  -6   9        3.39        8.45     10.43 o 
  -2  -6   9        3.55       12.29     10.71 o 
  -1  -6   9       22.16       23.56     12.62 o 
   0  -6   9       56.97       36.67      8.95 o 
   1  -6   9        4.38        2.85      6.40 o 
   2  -6   9       80.86      103.55     13.83 o 
   3  -6   9       43.07       15.72     13.22 o 
   4  -6   9      131.57      156.63     24.07 o 
   5  -6   9        2.42       19.05     13.81 o 
  -7  -5   9        8.60       16.00     19.22 o 
  -6  -5   9        1.10       13.69     15.78 o 
  -5  -5   9        0.03        2.66      7.63 o 
  -4  -5   9        0.16       -3.17     15.33 o 
  -3  -5   9       18.91       10.88      9.58 o 
  -2  -5   9       39.88       20.91     11.50 o 
  -1  -5   9      160.71      144.91     21.02 o 
   0  -5   9       15.51       21.78      6.83 o 
   1  -5   9       38.23       40.60      8.82 o 
   2  -5   9      277.20      268.60     18.36 o 
   3  -5   9       32.24       46.28     14.62 o 
   4  -5   9      136.37      144.61     13.88 o 
   5  -5   9        0.65       16.76     11.26 o 
   6  -5   9        0.26       11.03     14.02 o 
  -8  -4   9       10.93       -2.42     14.31 o 
  -7  -4   9       31.32       15.27     16.85 o 
  -6  -4   9        0.79       -0.42      7.59 o 
  -5  -4   9       79.85       64.63     12.82 o 
  -4  -4   9       50.06       87.85     19.22 o 
  -3  -4   9      491.89      561.45     23.21 o 
  -2  -4   9       39.65       40.69     11.61 o 
  -1  -4   9        4.80       -7.61      6.54 o 
   0  -4   9        0.20        2.00      5.05 o 
   1  -4   9      607.08      680.98     28.08 o 
   2  -4   9       38.30       34.02      9.59 o 
   3  -4   9      103.09      112.38     12.51 o 
   4  -4   9        4.56       -0.19      6.19 o 
   5  -4   9        2.12        9.31     10.45 o 
   6  -4   9        8.51       12.45     14.86 o 
   7  -4   9        2.03       -5.96     28.00 o 
  -8  -3   9        0.34      -13.41     15.33 o 
  -7  -3   9      192.14      194.17     65.36 o 
  -6  -3   9        0.07       -1.23      9.75 o 
  -5  -3   9      201.54      226.68     38.10 o 
  -4  -3   9       24.25       44.61      9.28 o 
  -3  -3   9      102.16      122.71     22.18 o 
  -2  -3   9        2.20        2.41      5.21 o 
  -1  -3   9     1016.22      996.75     39.72 o 
   0  -3   9      841.11      847.84     25.72 o 
   1  -3   9        0.01       -4.95      3.30 o 
   2  -3   9      884.40      918.72     22.87 o 
   3  -3   9        0.00        3.28      6.49 o 
   4  -3   9       29.92       31.65      6.53 o 
   5  -3   9        0.03        6.63      6.69 o 
   6  -3   9       40.25       59.79     16.74 o 
   7  -3   9        5.47       -2.20     11.72 o 
   8  -3   9        0.33        9.19     12.79 o 
  -9  -2   9       18.22       14.15     15.10 o 
  -8  -2   9        0.38        2.69      8.28 o 
  -7  -2   9       17.24       15.76      8.28 o 
  -6  -2   9       84.14       60.55     11.04 o 
  -5  -2   9        1.73       -0.10      8.54 o 
  -4  -2   9       27.49       30.84      8.34 o 
  -3  -2   9      260.86      322.30     52.20 o 
  -2  -2   9      496.36      475.88     19.30 o 
  -1  -2   9      581.86      555.95     27.91 o 
   0  -2   9      539.27      546.28     32.20 o 
   1  -2   9      228.36      235.83     13.26 o 
   2  -2   9       99.19      103.26     10.36 o 
   3  -2   9        0.00        2.79      5.33 o 
   4  -2   9      217.20      218.76     16.00 o 
   5  -2   9       15.56       12.29      7.21 o 
   6  -2   9        1.19        9.64      9.24 o 
   7  -2   9        5.77       -6.54      9.92 o 
   8  -2   9        1.48       -4.17     12.29 o 
  -9  -1   9       44.29       19.37     10.48 o 
  -8  -1   9        0.78       10.61      8.98 o 
  -7  -1   9       11.78       11.39      8.85 o 
  -6  -1   9        3.83       -8.40      5.60 o 
  -5  -1   9        0.93        2.96      5.09 o 
  -4  -1   9      213.44      214.38     21.36 o 
  -3  -1   9     1034.55      975.34     38.88 o 
  -2  -1   9      119.57      115.60     16.29 o 
  -1  -1   9      623.24      612.74     12.26 o 
   0  -1   9       88.51       91.81      8.40 o 
   1  -1   9       19.29       19.69      5.36 o 
   2  -1   9       17.73       24.71      8.00 o 
   3  -1   9        6.37        5.41      5.04 o 
   4  -1   9       68.37       60.34      8.90 o 
   5  -1   9        4.72       11.86      6.17 o 
   6  -1   9       25.81       10.37      9.36 o 
   7  -1   9        4.04        5.80      9.02 o 
   8  -1   9        6.74       -7.27     11.05 o 
   9  -1   9        6.12      -14.03     12.00 o 
  -9   0   9        5.89        8.23     12.12 o 
  -8   0   9        4.35        2.09      9.36 o 
  -7   0   9       55.89       56.08     14.60 o 
  -6   0   9        0.01      -10.20      7.04 o 
  -5   0   9      416.00      412.56     27.01 o 
  -4   0   9       15.96       11.72      6.76 o 
  -3   0   9       12.89       11.83      6.93 o 
  -2   0   9      666.72      700.75     31.31 o 
  -1   0   9       12.84       18.98      4.36 o 
   0   0   9       50.68       49.62     13.86 o 
   1   0   9       69.18       69.41      7.77 o 
   2   0   9       20.57       13.51      4.60 o 
   3   0   9       19.61       19.90      9.86 o 
   4   0   9     1090.57     1085.19     27.71 o 
   5   0   9       25.15       16.79      6.32 o 
   6   0   9       67.93       50.06      9.16 o 
   7   0   9        8.03        9.98      9.30 o 
   8   0   9       47.25       45.65     15.05 o 
   9   0   9        1.84        6.31     13.69 o 
  -9   1   9        8.39        9.98     13.30 o 
  -8   1   9        8.36       17.19     12.29 o 
  -7   1   9       25.11        8.57     10.09 o 
  -6   1   9       36.75       34.10     12.85 o 
  -5   1   9        4.33        6.59      7.16 o 
  -4   1   9      158.33      166.51     19.45 o 
  -3   1   9        2.71       -4.73      4.56 o 
  -2   1   9        0.11       -3.66      4.62 o 
  -1   1   9       20.67       19.15      4.63 o 
   0   1   9      617.55      654.04     17.66 o 
   1   1   9       40.61       41.76     17.50 o 
   2   1   9      813.94      823.93     21.46 o 
   3   1   9       59.71       53.71      7.32 o 
   4   1   9        8.20        7.89      4.62 o 
   5   1   9       34.81       38.95      7.91 o 
   6   1   9      238.83      262.29     16.75 o 
   7   1   9        0.15       -4.90      9.41 o 
   8   1   9        0.00        4.11     11.10 o 
   9   1   9        0.18       -2.99     11.38 o 
  -9   2   9        2.61       15.78     13.64 o 
  -8   2   9        2.75        9.30     12.12 o 
  -7   2   9       16.49       20.29     12.79 o 
  -6   2   9        4.09        4.34      9.47 o 
  -5   2   9       34.95       29.53     11.27 o 
  -4   2   9        0.59        2.37      6.31 o 
  -3   2   9       17.75        6.31      5.97 o 
  -2   2   9      217.05      207.51      9.44 o 
  -1   2   9       61.56       63.08      6.83 o 
   0   2   9      501.40      524.59     15.72 o 
   1   2   9       13.38       14.32      4.60 o 
   2   2   9       82.53       89.57      8.71 o 
   3   2   9       63.04       71.48     13.53 o 
   4   2   9      569.32      548.23     18.75 o 
   5   2   9       26.34       24.46      6.41 o 
   6   2   9      260.48      246.35     24.97 o 
   7   2   9        9.16       43.28     14.60 o 
   8   2   9       30.75       21.98     13.36 o 
   9   2   9        1.92        6.48     12.34 o 
  -9   3   9       10.28       30.26     17.64 o 
  -8   3   9       11.33        3.78     12.57 o 
  -7   3   9       63.97       94.80     21.47 o 
  -6   3   9       65.42       66.45     17.70 o 
  -5   3   9        7.26       19.10      9.07 o 
  -4   3   9      115.23      107.71     17.47 o 
  -3   3   9      167.22      159.86     19.39 o 
  -2   3   9       80.20       82.63      7.23 o 
  -1   3   9       29.12       19.09     10.23 o 
   0   3   9        0.01        6.37      3.82 o 
   1   3   9        1.33        2.00      3.47 o 
   2   3   9       18.59       20.41     12.85 o 
   3   3   9        0.02        7.48      4.82 o 
   4   3   9      418.67      432.65     16.15 o 
   5   3   9      106.52      109.74     17.75 o 
   6   3   9      165.71      176.25     22.83 o 
   7   3   9       66.79       73.95     18.37 o 
   8   3   9      152.49      141.36     23.67 o 
   9   3   9        0.62        9.41     13.75 o 
  -9   4   9        1.79       12.62     15.50 o 
  -8   4   9       13.38       11.16     13.98 o 
  -7   4   9        3.73        0.56     10.43 o 
  -6   4   9       36.36       24.29     13.36 o 
  -5   4   9      262.69      308.98     29.99 o 
  -4   4   9      153.99      155.51     21.02 o 
  -3   4   9        0.30        1.63      6.34 o 
  -2   4   9        6.65        3.99      3.89 o 
  -1   4   9       58.01       67.69     18.06 o 
   0   4   9      145.45      170.31     10.84 o 
   1   4   9       22.74       36.07     11.33 o 
   2   4   9     1397.85     1476.57     28.23 o 
   3   4   9       10.90        8.74      4.32 o 
   4   4   9      177.54      186.27     24.32 o 
   5   4   9       17.52       11.44     10.03 o 
   6   4   9      324.72      290.84     27.57 o 
   7   4   9       46.55       67.01     17.36 o 
   8   4   9       14.55       13.58     12.17 o 
   9   4   9        2.13       20.29     14.93 o 
  -9   5   9        1.01       18.15     16.46 o 
  -8   5   9        2.59       31.05     17.70 o 
  -7   5   9        2.26       -3.49     10.09 o 
  -6   5   9       77.35       35.34     14.43 o 
  -5   5   9       13.20       25.53     13.24 o 
  -4   5   9      188.85      149.37     21.98 o 
  -3   5   9       86.85      107.72     14.79 o 
  -2   5   9      415.22      520.20     17.15 o 
  -1   5   9       30.45       38.01      6.36 o 
   0   5   9      439.41      412.43     15.19 o 
   1   5   9        4.36        4.81      3.95 o 
   2   5   9       83.66       86.95     12.37 o 
   3   5   9       62.15       81.54      8.06 o 
   5   5   9       44.34       38.21     12.62 o 
   6   5   9      389.32      469.08     34.11 o 
   7   5   9        7.05        4.40     11.78 o 
   8   5   9        2.13       12.79     13.41 o 
   9   5   9        7.15       -2.76     13.07 o 
  -8   6   9       13.22        4.34     13.69 o 
  -7   6   9        9.82       15.95     15.22 o 
  -6   6   9        1.38       -1.18     10.93 o 
  -5   6   9       36.75       58.72     18.03 o 
  -4   6   9      434.46      531.64     36.87 o 
  -3   6   9        8.69       21.10      9.02 o 
  -2   6   9      258.71      308.31     14.44 o 
  -1   6   9       12.63        8.26      8.12 o 
   0   6   9      187.89      195.23     13.47 o 
   1   6   9        2.14        4.00      4.06 o 
   2   6   9       89.04       97.48      9.06 o 
   3   6   9      241.72      249.17     21.98 o 
   4   6   9        0.00       -4.34      6.20 o 
   5   6   9      203.53      204.39     23.17 o 
   6   6   9        8.32        7.66     10.65 o 
   7   6   9       28.64       25.87     13.64 o 
   8   6   9        1.02       -0.23     13.69 o 
   9   6   9        0.32       -4.40     11.78 o 
  -8   7   9        1.46        9.47     16.57 o 
  -7   7   9        6.34        7.72     13.53 o 
  -6   7   9        1.56       -2.31     13.53 o 
  -5   7   9       42.58       65.38     19.67 o 
  -4   7   9       43.71       64.89     14.40 o 
  -3   7   9       39.98       48.73      8.60 o 
  -2   7   9        1.07        7.04     11.55 o 
  -1   7   9        2.00        4.17      4.66 o 
   0   7   9      315.57      323.62     14.60 o 
   1   7   9        0.04        1.28      4.41 o 
   2   7   9      603.80      537.87     27.30 o 
   3   7   9      127.79      122.87     17.42 o 
   4   7   9      630.80      586.16     31.92 o 
   5   7   9       30.56       10.71      9.02 o 
   6   7   9       26.08        7.89     11.72 o 
   7   7   9        3.14        1.42      7.08 o 
   8   7   9        3.15       14.88     14.54 o 
   9   7   9        1.07      -13.13     13.47 o 
  -7   8   9        2.03        0.79     17.30 o 
  -6   8   9       74.09       82.17     24.91 o 
  -5   8   9        0.68        1.01     14.37 o 
  -4   8   9      108.80      113.83     13.60 o 
  -3   8   9        4.50        2.36      6.26 o 
  -2   8   9        9.77        4.17      5.94 o 
  -1   8   9        0.00       -1.20      4.50 o 
   0   8   9       99.19       84.39     10.03 o 
   1   8   9        1.29        1.58      6.93 o 
   2   8   9     1525.51     1432.09     45.62 o 
   3   8   9       75.63       68.42     14.31 o 
   4   8   9       39.51       16.51      9.58 o 
   5   8   9       23.34       38.21     14.43 o 
   6   8   9        3.24       19.56     12.29 o 
   7   8   9        2.50       11.20      7.50 o 
   8   8   9        2.34        2.44      8.76 o 
  -6   9   9        7.96       22.71     17.81 o 
  -5   9   9        3.37       15.27     15.67 o 
  -4   9   9       28.68       28.78     14.62 o 
  -3   9   9        9.20        4.70      7.27 o 
  -2   9   9      110.45      122.67     13.53 o 
  -1   9   9        7.27       -1.45      5.44 o 
   0   9   9       10.02        7.83     15.19 o 
   1   9   9      138.76      149.19     18.94 o 
   2   9   9       12.53       15.33      8.45 o 
   3   9   9       60.13       67.86     14.37 o 
   4   9   9        0.06       11.55      8.57 o 
   5   9   9       12.13       18.94     11.55 o 
   6   9   9        1.53       -3.55     10.48 o 
   7   9   9       48.34       34.10     15.50 o 
   8   9   9        0.18       -2.37      8.20 o 
  -6  10   9        1.27        3.61     18.26 o 
  -5  10   9        0.47       18.60     18.94 o 
  -4  10   9        0.01       -4.29      8.34 o 
  -3  10   9        1.62        1.34      7.53 o 
  -2  10   9       15.82       21.57     12.37 o 
  -1  10   9        0.26        2.70      7.83 o 
   0  10   9      115.45       99.87     16.68 o 
   1  10   9        0.57       -0.56      7.72 o 
   2  10   9      110.47      104.61     16.96 o 
   3  10   9        2.97       -5.97      6.14 o 
   4  10   9       18.30       18.60     11.16 o 
   5  10   9       18.61       12.79     12.34 o 
   6  10   9       14.70      -12.00     11.21 o 
   7  10   9        5.65      -10.48     13.13 o 
  -4  11   9        8.76       18.95     10.88 o 
  -3  11   9        1.83        2.58      8.60 o 
  -2  11   9       19.56       34.12     10.05 o 
  -1  11   9        2.92       -6.82      8.96 o 
   0  11   9        0.91       -1.80      7.83 o 
   1  11   9        0.23       -4.34      9.07 o 
   2  11   9       21.22       33.93     12.51 o 
   3  11   9        8.89       10.37      9.69 o 
   4  11   9        1.61       -0.79     11.21 o 
   5  11   9        0.24       11.72     12.91 o 
   6  11   9        0.01       -0.23     12.57 o 
  -3  12   9        0.51       12.31     10.27 o 
  -2  12   9        4.47       13.86     12.79 o 
  -1  12   9        0.49       16.29     11.78 o 
   0  12   9        0.23       -1.30      9.64 o 
   1  12   9        0.08       -1.35      9.24 o 
   2  12   9        1.59       -8.79      8.28 o 
   3  12   9        0.00       -2.09      8.40 o 
   4  12   9        7.67       19.84     14.15 o 
  -4  -7  10        1.36        9.75     13.58 o 
  -3  -7  10        7.76       18.15     14.09 o 
  -2  -7  10        0.36        6.76     12.51 o 
  -1  -7  10        6.41       -1.24     11.83 o 
   0  -7  10        3.06        7.61     11.44 o 
   1  -7  10       31.79       -3.32     11.78 o 
   2  -7  10        2.59        5.83      8.24 o 
   3  -7  10       23.45        7.80      9.37 o 
  -5  -6  10        4.28       -3.94     11.27 o 
  -4  -6  10        8.71        3.94     12.00 o 
  -3  -6  10       68.73      101.33     19.84 o 
  -2  -6  10        0.83        1.80      8.85 o 
  -1  -6  10       55.93       31.95     13.92 o 
   0  -6  10       14.89       31.50     13.98 o 
   1  -6  10        1.97       20.16      7.92 o 
   2  -6  10       13.03       14.19      8.60 o 
   3  -6  10       26.27       11.22      8.71 o 
   4  -6  10        7.41        7.44     12.57 o 
  -6  -5  10        2.16        5.69     16.68 o 
  -5  -5  10      129.37      126.74     16.60 o 
  -4  -5  10        1.14        8.62     10.71 o 
  -3  -5  10       30.03       35.56     13.13 o 
  -2  -5  10       28.76       22.26     12.51 o 
  -1  -5  10        5.50       22.54     11.72 o 
   0  -5  10       35.66       24.85     12.34 o 
   1  -5  10      181.66      156.95     14.91 o 
   2  -5  10       56.06       69.34     11.27 o 
   3  -5  10       11.88        9.14      9.13 o 
   4  -5  10        0.43       10.04      7.71 o 
   5  -5  10        2.29       17.76     11.32 o 
   6  -5  10        1.35       10.12     15.49 o 
  -7  -4  10       12.80        7.44     16.51 o 
  -6  -4  10        0.07        9.62      9.07 o 
  -5  -4  10       49.33       40.35     11.03 o 
  -4  -4  10       19.36       27.83      9.83 o 
  -3  -4  10        0.18        0.51      8.62 o 
  -2  -4  10        0.12        7.78      8.85 o 
  -1  -4  10        0.54        0.68      8.00 o 
   0  -4  10      350.57      362.22     29.71 o 
   1  -4  10       13.22       22.45      7.29 o 
   2  -4  10      181.57      184.64     13.39 o 
   3  -4  10        0.07        0.03      5.55 o 
   4  -4  10       40.15       39.96      9.04 o 
   5  -4  10        0.01       -7.60      7.06 o 
   6  -4  10        0.00      -18.13     15.00 o 
   7  -4  10        2.66      -27.65     38.39 o 
  -8  -3  10        0.69        6.88     17.47 o 
  -7  -3  10       27.07       12.80     14.54 o 
  -6  -3  10        1.03       -3.12      7.11 o 
  -5  -3  10        2.96        1.97      8.03 o 
  -4  -3  10        1.91       -5.30      6.28 o 
  -3  -3  10      147.63      141.07     14.79 o 
  -2  -3  10        0.97       -0.68      6.59 o 
  -1  -3  10      935.64      910.59     40.56 o 
   0  -3  10       31.09       31.09      7.14 o 
   1  -3  10       46.91       49.28      7.50 o 
   2  -3  10       72.29       93.48      9.70 o 
   3  -3  10        3.46        3.72      5.63 o 
   4  -3  10        0.21       -5.33      4.40 o 
   5  -3  10        0.04        1.42      6.47 o 
   6  -3  10        6.16        8.50     20.71 o 
   7  -3  10        4.65       -4.06     13.07 o 
  -8  -2  10        2.01        0.81     15.41 o 
  -7  -2  10       21.86       22.93      9.35 o 
  -6  -2  10        3.20        9.07      9.64 o 
  -5  -2  10      192.40      191.02     17.74 o 
  -4  -2  10       11.11        6.57      7.55 o 
  -3  -2  10       71.37       43.61      8.96 o 
  -2  -2  10      176.17      157.89     13.79 o 
  -1  -2  10      199.22      203.66     21.64 o 
   0  -2  10      601.78      617.03     16.68 o 
   1  -2  10      329.18      294.78     10.62 o 
   2  -2  10       16.23       21.62      6.38 o 
   3  -2  10        2.29        6.92      5.99 o 
   4  -2  10      131.94      156.75     14.90 o 
   5  -2  10        5.31       -8.15      5.69 o 
   6  -2  10       82.79      119.76     21.30 o 
   7  -2  10       12.06       18.37     12.62 o 
   8  -2  10        0.72        7.66     12.06 o 
  -8  -1  10        0.99       -0.10      7.60 o 
  -7  -1  10       25.95       25.71     10.02 o 
  -6  -1  10        4.77       -7.13      8.17 o 
  -5  -1  10      151.99      161.89     16.20 o 
  -4  -1  10       36.25       42.90      8.82 o 
  -3  -1  10       58.07       50.24     12.54 o 
  -2  -1  10      854.37      815.18     26.97 o 
  -1  -1  10       78.53       70.40     13.24 o 
   0  -1  10      945.68      941.26     27.22 o 
   1  -1  10        5.52       13.28      7.64 o 
   2  -1  10      504.58      485.25     18.25 o 
   3  -1  10       22.73       15.22      6.00 o 
   4  -1  10        0.28        1.06      5.08 o 
   5  -1  10        7.89        6.42      6.68 o 
   6  -1  10        2.07        6.40      6.50 o 
   7  -1  10       17.81       27.39     12.34 o 
   8  -1  10       24.89       33.53     14.48 o 
  -9   0  10       23.48       10.44     14.26 o 
  -8   0  10        1.08        5.53     14.76 o 
  -7   0  10       36.22       26.88     12.40 o 
  -6   0  10       11.94       10.14      9.75 o 
  -5   0  10        8.43       17.64      8.96 o 
  -4   0  10      115.28      124.73     18.15 o 
  -3   0  10     1166.42     1105.82     42.67 o 
  -2   0  10        0.68       11.67      7.21 o 
  -1   0  10      385.33      378.02     13.05 o 
   0   0  10      113.25      109.75      9.25 o 
   1   0  10      215.89      226.90     12.96 o 
   2   0  10        2.50        5.42      4.04 o 
   3   0  10       39.17       27.49      6.26 o 
   4   0  10       80.07       74.70     13.81 o 
   5   0  10       19.54       15.33      6.95 o 
   6   0  10       76.07       57.89     10.32 o 
   7   0  10        0.07       -3.72      8.79 o 
   8   0  10      136.57      124.00     22.21 o 
   9   0  10        0.00       -6.71     12.06 o 
  -9   1  10        4.31       24.91     14.15 o 
  -8   1  10        7.82        2.82     10.76 o 
  -7   1  10        1.85       10.37     11.10 o 
  -6   1  10       19.07       15.33      9.47 o 
  -5   1  10      659.31      598.30     34.06 o 
  -4   1  10      724.18      692.85     34.97 o 
  -3   1  10      186.16      170.96     19.62 o 
  -2   1  10      249.58      196.97     20.18 o 
  -1   1  10      101.10       98.41     10.00 o 
   0   1  10      342.46      338.98     13.62 o 
   1   1  10        2.85        1.69      3.71 o 
   2   1  10       12.89        6.16      4.19 o 
   3   1  10       14.14       14.51      5.55 o 
   4   1  10        0.06        2.49      4.42 o 
   5   1  10        0.54       -2.62      4.71 o 
   6   1  10      601.68      596.72     23.02 o 
   7   1  10       13.64       20.91     11.61 o 
   8   1  10       93.52      106.63     21.13 o 
   9   1  10        3.63       -2.42     14.60 o 
  -9   2  10       14.29       17.24     15.50 o 
  -8   2  10        1.83        3.16     11.95 o 
  -7   2  10       21.28       49.48     16.23 o 
  -6   2  10       76.11       56.47     15.55 o 
  -5   2  10       27.16       39.56     12.68 o 
  -4   2  10       84.90       79.81     14.65 o 
  -3   2  10        2.45        1.92      5.92 o 
  -2   2  10      399.38      436.71     26.27 o 
  -1   2  10       12.28       13.45      7.47 o 
   0   2  10      145.06      141.06     14.88 o 
   1   2  10       42.03       33.70      6.29 o 
   2   2  10      868.12      838.20     22.42 o 
   3   2  10        0.06        6.94      6.31 o 
   4   2  10      249.82      240.60     15.95 o 
   5   2  10        0.94        4.42      5.16 o 
   6   2  10      318.29      292.98     27.62 o 
   7   2  10        5.84        5.35     11.16 o 
   8   2  10        7.83       26.43     15.10 o 
   9   2  10        5.98        2.99     13.53 o 
  -9   3  10        3.04       -2.09     13.75 o 
  -8   3  10       15.81       -1.52     12.79 o 
  -7   3  10       22.31       74.62     19.33 o 
  -6   3  10       59.30       91.98     19.50 o 
  -5   3  10      114.78       84.71     16.85 o 
  -4   3  10       31.51       29.25     11.10 o 
  -3   3  10       27.59       28.23      9.92 o 
  -2   3  10       28.75       16.96      8.40 o 
  -1   3  10        0.62       -0.55      3.48 o 
   0   3  10      450.58      463.96     17.11 o 
   1   3  10       89.36       91.43      9.30 o 
   2   3  10       12.17       12.01      5.86 o 
   3   3  10       55.90       62.53      8.21 o 
   4   3  10        5.03        3.14      4.58 o 
   5   3  10       11.74       30.77     11.16 o 
   6   3  10       28.03       -1.35      9.30 o 
   7   3  10        3.25        0.28     10.03 o 
   8   3  10        6.84       -7.33     12.12 o 
   9   3  10        2.27        2.25     14.20 o 
  -8   4  10       19.68       52.07     20.46 o 
  -7   4  10        9.66       22.32     16.23 o 
  -6   4  10        4.03       19.67     13.02 o 
  -5   4  10       98.93      102.52     20.74 o 
  -4   4  10       42.18       77.89     16.85 o 
  -3   4  10        6.22        6.26      7.21 o 
  -2   4  10       93.91      100.60      9.07 o 
  -1   4  10       44.76       44.20      6.69 o 
   0   4  10      425.02      420.73     29.61 o 
   1   4  10        0.55        4.77      4.17 o 
   2   4  10        8.18        9.58      4.70 o 
   3   4  10        5.44        2.09      4.30 o 
   4   4  10      186.03      176.46     12.19 o 
   5   4  10       14.54      -11.27      7.66 o 
   6   4  10      154.41      189.72     24.40 o 
   7   4  10        4.13        1.92     10.59 o 
   8   4  10       10.21       -1.18     11.78 o 
   9   4  10        3.16       20.46     16.79 o 
  -8   5  10        0.01       10.65     15.10 o 
  -7   5  10        4.13      -11.61     10.88 o 
  -6   5  10        0.00        9.97     11.83 o 
  -5   5  10        8.32       27.16     13.92 o 
  -4   5  10        1.86       -4.85      8.57 o 
  -3   5  10      165.92      139.11     20.52 o 
  -2   5  10        7.08       13.27      5.58 o 
  -1   5  10        0.46        0.88      3.97 o 
   0   5  10      478.95      477.17     22.41 o 
   1   5  10       10.69       19.13      5.65 o 
   2   5  10      607.84      630.44     19.64 o 
   3   5  10       21.53       30.60      6.25 o 
   4   5  10       59.71       66.00     13.92 o 
   5   5  10       78.37       54.16     14.26 o 
   6   5  10        0.76       -5.92      9.19 o 
   7   5  10        3.34        7.10     11.16 o 
   8   5  10        0.19      -13.07     12.40 o 
   9   5  10        8.37       17.13     15.84 o 
  -8   6  10        0.89       -2.20     15.44 o 
  -7   6  10        5.63        7.95     14.03 o 
  -6   6  10       10.60       11.27     14.26 o 
  -5   6  10        3.30        7.10     11.72 o 
  -4   6  10        0.07        3.04     10.82 o 
  -3   6  10        0.59        4.62      9.30 o 
  -2   6  10      396.55      407.06     16.56 o 
  -1   6  10        0.30        2.93      4.28 o 
   0   6  10       42.25       44.19      7.24 o 
   1   6  10        6.73        7.91      4.52 o 
   2   6  10      627.32      612.42     29.21 o 
   3   6  10        0.60       -2.93      7.10 o 
   4   6  10      975.61      938.56     40.62 o 
   5   6  10        6.99        0.28      8.17 o 
   6   6  10        2.46       15.55     11.27 o 
   7   6  10        3.25       19.39     13.41 o 
   8   6  10        1.15       -8.62     12.06 o 
   9   6  10       13.62        9.36     14.48 o 
  -7   7  10        5.18       15.27     17.08 o 
  -6   7  10       15.81       -0.73     13.75 o 
  -5   7  10        0.86       -2.48     11.05 o 
  -4   7  10       92.65       75.81     18.82 o 
  -3   7  10       91.72      107.90     12.68 o 
  -2   7  10       10.14        2.88      5.40 o 
  -1   7  10        2.56        5.59      5.01 o 
   0   7  10        0.23        1.06      4.48 o 
   1   7  10       17.53       16.93      5.42 o 
   2   7  10     1497.48     1372.53     45.22 o 
   3   7  10      223.47      194.76     21.59 o 
   4   7  10       93.36      108.38     17.53 o 
   5   7  10        0.32        4.68      8.79 o 
   6   7  10        2.49        4.79     10.43 o 
   7   7  10        6.39      -10.99     12.28 o 
   8   7  10        5.62       -2.31     12.91 o 
  -7   8  10        7.60        0.39     15.33 o 
  -6   8  10       59.41       55.06     22.77 o 
  -5   8  10        9.63        9.75     14.60 o 
  -4   8  10        3.93       -2.59     13.02 o 
  -3   8  10        0.05        3.18      6.07 o 
  -2   8  10      119.33      141.76     13.36 o 
  -1   8  10        9.59        8.74     12.65 o 
   0   8  10       18.65        4.77      5.23 o 
   1   8  10      176.87      174.28     18.77 o 
   2   8  10     1236.14     1255.96     44.47 o 
   3   8  10        8.25        5.75      8.00 o 
   4   8  10       16.14       15.27      9.92 o 
   5   8  10        4.18        1.63      8.34 o 
   6   8  10        1.91        0.96     10.54 o 
   7   8  10        0.12       12.06     13.92 o 
   8   8  10        9.05      -19.02     12.68 o 
  -6   9  10       35.30       27.22     19.95 o 
  -5   9  10        0.03       -6.42     16.12 o 
  -4   9  10        0.04       10.76     15.22 o 
  -3   9  10        0.27        2.10      8.73 o 
  -2   9  10       87.63       89.79     12.21 o 
  -1   9  10        0.03        1.26      5.80 o 
   0   9  10     1296.68     1302.06     32.21 o 
   1   9  10       11.87        0.17      7.21 o 
   2   9  10      156.16      121.02     17.58 o 
   3   9  10        3.38        5.35      8.17 o 
   4   9  10       65.82       54.33     13.92 o 
   5   9  10        6.01       14.48     10.59 o 
   6   9  10        0.37       14.71     12.79 o 
   7   9  10       49.48       43.85     17.47 o 
  -5  10  10        0.04        5.35     18.09 o 
  -4  10  10        0.37        2.42     16.51 o 
  -3  10  10        4.04      -10.50      7.57 o 
  -2  10  10       71.15      107.62     24.04 o 
  -1  10  10       24.92       39.91      9.69 o 
   0  10  10       81.27       80.43     16.01 o 
   1  10  10       21.82       41.59     12.17 o 
   2  10  10        5.67       -5.07      7.33 o 
   3  10  10        0.81       -0.11      7.83 o 
   4  10  10       20.97       12.40      9.92 o 
   5  10  10       48.69       53.93     16.40 o 
   6  10  10        3.29        6.82     12.12 o 
  -4  11  10        1.09       -1.33      9.38 o 
  -3  11  10        1.92       -4.27      8.72 o 
  -2  11  10      133.16      132.25     36.10 o 
  -1  11  10        7.22      -12.40      8.45 o 
   0  11  10       51.54       61.71     15.10 o 
   1  11  10       11.26        7.95      8.74 o 
   2  11  10        0.09       10.43      8.57 o 
   3  11  10        5.83       -6.82      8.28 o 
   4  11  10       15.98       28.69     12.62 o 
   5  11  10        4.87       28.40     15.55 o 
  -2  12  10       61.32      122.24     21.36 o 
  -1  12  10        1.36       -7.21     10.31 o 
   0  12  10       24.22       44.35     15.39 o 
   1  12  10        4.79       -4.56      9.02 o 
   2  12  10        3.51        3.83     10.71 o 
   3  12  10        1.07      -11.05      9.47 o 
   4  12  10        4.31       -5.41      9.75 o 
  -2  -7  11        0.45        7.83     12.62 o 
  -1  -7  11       22.71       20.74     14.93 o 
   0  -7  11        4.51       18.54     13.19 o 
   1  -7  11        0.05      -16.00     11.66 o 
  -4  -6  11        3.43       -4.51     12.06 o 
  -3  -6  11       45.01       52.41     16.74 o 
  -2  -6  11        0.23       -3.61     10.65 o 
  -1  -6  11        6.86        1.63     10.71 o 
   0  -6  11        0.47      -14.54      9.69 o 
   1  -6  11       26.01       42.04     16.17 o 
   2  -6  11        0.79       13.53     13.16 o 
   3  -6  11        4.58       -3.01      8.47 o 
  -5  -5  11       63.00       83.41     19.72 o 
  -4  -5  11        5.81       12.34     11.55 o 
  -3  -5  11        0.66       -5.92     10.20 o 
  -2  -5  11        0.91       -0.90     10.76 o 
  -1  -5  11      160.23      122.37     21.81 o 
   0  -5  11        3.94       15.27     11.61 o 
   1  -5  11       17.34        8.40     11.67 o 
   2  -5  11        2.39        8.38      7.49 o 
   3  -5  11       16.81       15.37      8.82 o 
   4  -5  11        2.33       -0.47      8.30 o 
   5  -5  11        3.98       15.52     12.98 o 
  -6  -4  11        0.04       -7.89      8.02 o 
  -5  -4  11        2.75        9.37      9.60 o 
  -4  -4  11        2.91       20.91     12.40 o 
  -3  -4  11      131.31      133.86     21.59 o 
  -2  -4  11        8.51        3.83      9.86 o 
  -1  -4  11       83.31       69.89     16.91 o 
   0  -4  11        5.74       13.30     10.93 o 
   1  -4  11       44.52       33.95     10.74 o 
   2  -4  11       15.67       23.75      6.86 o 
   3  -4  11        8.18        5.20      6.80 o 
   4  -4  11       22.29       16.84      8.10 o 
   5  -4  11        2.53       -6.74      7.80 o 
   6  -4  11        2.80        5.52     20.57 o 
  -7  -3  11        3.83       -3.96      8.89 o 
  -6  -3  11        8.18        4.17      8.70 o 
  -5  -3  11       30.91       42.50     11.03 o 
  -4  -3  11        0.00       -4.02      7.38 o 
  -3  -3  11       89.36       99.70     18.99 o 
  -2  -3  11       71.83       47.62     13.58 o 
  -1  -3  11       70.08       53.20     14.54 o 
   0  -3  11       31.23       38.49     12.34 o 
   1  -3  11       38.74       38.74      7.01 o 
   2  -3  11       95.46       96.76     15.22 o 
   3  -3  11        2.18        4.73      5.88 o 
   4  -3  11        3.55       -3.77     12.91 o 
   5  -3  11        3.54       -6.53      6.10 o 
   6  -3  11        3.22       -2.37     36.57 o 
  -7  -2  11       35.53       33.07     11.03 o 
  -6  -2  11        0.06       -3.96      7.67 o 
  -5  -2  11       20.37       20.39     12.34 o 
  -4  -2  11        0.15       -3.21      5.83 o 
  -3  -2  11       84.86       82.29     12.04 o 
  -2  -2  11       96.83      106.41     18.37 o 
  -1  -2  11       17.67       18.65     10.03 o 
   0  -2  11      173.60      143.28     19.56 o 
   1  -2  11      141.73      142.45     10.74 o 
   2  -2  11        0.02       13.75      6.31 o 
   3  -2  11        4.34       14.02      6.75 o 
   4  -2  11      108.45      100.01     12.65 o 
   5  -2  11        8.23       -1.57      7.06 o 
   6  -2  11        5.10        4.01      7.93 o 
   7  -2  11        0.08       21.02     14.60 o 
  -8  -1  11        1.33       -4.91      9.41 o 
  -7  -1  11        0.55       -1.64      7.96 o 
  -6  -1  11       10.57       13.82      8.29 o 
  -5  -1  11       85.53       66.41     16.60 o 
  -4  -1  11       49.82       47.98     10.32 o 
  -3  -1  11      515.07      536.74     23.38 o 
  -2  -1  11       18.80       18.48     10.20 o 
  -1  -1  11      307.16      310.69     26.44 o 
   0  -1  11        1.03        2.07      4.22 o 
   1  -1  11        7.08        4.38      5.21 o 
   2  -1  11      335.82      332.25     16.69 o 
   3  -1  11       11.07        5.55     15.13 o 
   4  -1  11        6.67        2.33      6.00 o 
   5  -1  11       28.55       19.77      8.07 o 
   6  -1  11      178.33      160.99     16.50 o 
   7  -1  11        0.43       -1.07      9.86 o 
   8  -1  11       19.35       16.57     13.92 o 
  -8   0  11        0.20        3.74      9.55 o 
  -7   0  11       25.92        5.02     11.38 o 
  -6   0  11       20.77       -0.51      9.64 o 
  -5   0  11        0.47        0.28      8.40 o 
  -4   0  11      119.50      141.02     20.63 o 
  -3   0  11       47.44       32.63     11.50 o 
  -2   0  11      621.07      677.37     34.80 o 
  -1   0  11       83.81       66.45     14.03 o 
   0   0  11      234.52      244.40     20.83 o 
   1   0  11      103.09      135.62     21.50 o 
   2   0  11        9.17        5.27      4.90 o 
   3   0  11       61.92       52.41     13.44 o 
   4   0  11      530.91      541.62     21.43 o 
   5   0  11       21.43        6.16      6.54 o 
   6   0  11       20.35       17.42      8.58 o 
   7   0  11        7.66        1.52     10.99 o 
   8   0  11        0.04      -10.20     11.38 o 
  -8   1  11        6.28       -8.34     10.99 o 
  -7   1  11       88.44       82.57     19.50 o 
  -6   1  11        2.09       -7.04      7.66 o 
  -5   1  11       51.73       58.16     14.26 o 
  -4   1  11      178.62      241.81     24.80 o 
  -3   1  11      330.13      319.77     26.55 o 
  -2   1  11      372.68      347.99     26.67 o 
  -1   1  11      149.71      132.23     18.21 o 
   0   1  11        0.35       -0.17      3.99 o 
   1   1  11        0.07        0.75      4.29 o 
   2   1  11        2.62        2.10      4.33 o 
   3   1  11       77.25      110.20     11.17 o 
   4   1  11       46.06       39.94      8.13 o 
   5   1  11       47.92       51.33      9.30 o 
   6   1  11       20.50       18.09      7.15 o 
   7   1  11        0.38        5.52     11.27 o 
   8   1  11        8.45       11.33     12.62 o 
  -8   2  11       42.68       52.24     17.58 o 
  -7   2  11        0.65      -10.31      9.58 o 
  -6   2  11       11.78        4.06     10.03 o 
  -5   2  11      687.84      742.27     40.27 o 
  -4   2  11      109.07      115.37     18.88 o 
  -3   2  11      398.08      443.73     28.81 o 
  -2   2  11       36.02       32.97     11.22 o 
  -1   2  11       19.14        8.90      7.83 o 
   0   2  11       10.69        9.65      4.91 o 
   1   2  11       12.61        7.45      5.92 o 
   2   2  11      506.08      508.53     31.63 o 
   3   2  11        4.16        4.92     10.48 o 
   4   2  11      139.59      135.19     12.32 o 
   5   2  11        3.83       10.00      6.34 o 
   6   2  11       84.13       53.43     14.09 o 
   7   2  11        3.39       -8.40     10.09 o 
   8   2  11       14.69       15.16     13.24 o 
  -8   3  11       10.05      -15.72     10.48 o 
  -7   3  11      222.85      228.18     30.49 o 
  -6   3  11      243.86      212.68     28.18 o 
  -5   3  11       39.94       62.67     14.99 o 
  -4   3  11      279.52      257.46     26.04 o 
  -3   3  11        4.91        7.61      7.95 o 
  -2   3  11      108.84      121.24     17.58 o 
  -1   3  11       24.58       15.14      5.28 o 
   0   3  11      180.15      185.38     22.27 o 
   1   3  11        0.63       -1.61      4.34 o 
   2   3  11      221.83      250.87     14.29 o 
   3   3  11       11.85       10.49      5.18 o 
   4   3  11      390.55      451.31     18.49 o 
   5   3  11        2.02       -0.28      8.90 o 
   6   3  11       77.46       64.82     16.46 o 
   7   3  11        0.06       -9.19      9.35 o 
   8   3  11        2.52       -4.68     13.64 o 
  -8   4  11        8.61       29.59     17.86 o 
  -7   4  11      178.04      235.38     32.58 o 
  -6   4  11       15.51       22.20     12.91 o 
  -5   4  11       15.13        5.18     10.03 o 
  -4   4  11        0.88        3.72      9.64 o 
  -3   4  11       45.10       21.87     10.20 o 
  -2   4  11      290.49      248.56     22.94 o 
  -1   4  11        0.01       -1.00      4.43 o 
   0   4  11       67.93       63.54      8.50 o 
   1   4  11       23.39       29.97      7.64 o 
   2   4  11       14.84       13.91     10.20 o 
   3   4  11        0.46       -1.62      4.10 o 
   4   4  11      377.66      376.84     28.47 o 
   5   4  11        9.27       17.98     10.82 o 
   6   4  11        0.04      -13.02      8.68 o 
   7   4  11        3.72        1.35      9.52 o 
   8   4  11        1.34       -7.27     12.17 o 
  -8   5  11       27.59        5.07     16.96 o 
  -7   5  11       31.70        9.75     13.98 o 
  -6   5  11       14.97       12.12     12.51 o 
  -5   5  11        0.80       -1.07     10.76 o 
  -4   5  11        8.78        1.75      9.52 o 
  -3   5  11      123.92      106.75     18.54 o 
  -2   5  11        3.17        1.75      7.04 o 
  -1   5  11      124.86      113.21     30.44 o 
   0   5  11      171.94      193.89     14.35 o 
   1   5  11       20.12       21.52      7.58 o 
   2   5  11       58.33       52.08     11.27 o 
   3   5  11       11.47       13.28      5.49 o 
   4   5  11      142.82      112.00     18.32 o 
   5   5  11        0.60       -5.24      8.62 o 
   6   5  11       25.56       10.09     11.33 o 
   7   5  11        0.09        2.54      9.36 o 
   8   5  11        0.72        3.27     14.15 o 
  -7   6  11        1.17       -0.73     14.20 o 
  -6   6  11       10.92        1.75     13.86 o 
  -5   6  11       27.68       44.69     18.37 o 
  -4   6  11        0.02       -4.23     10.65 o 
  -3   6  11        3.74        0.85      8.34 o 
  -2   6  11      679.78      734.22     24.93 o 
  -1   6  11        8.12       12.78      5.77 o 
   0   6  11      105.03      107.18     10.62 o 
   1   6  11        0.99       -2.25      4.58 o 
   2   6  11        4.47        8.93      5.18 o 
   3   6  11        1.15       -2.76      7.04 o 
   4   6  11        0.22        5.24      9.07 o 
   5   6  11        5.09        4.11      9.13 o 
   6   6  11        0.17        0.62     10.88 o 
   7   6  11        2.04       -1.30     10.88 o 
   8   6  11       20.37        3.61     14.60 o 
  -7   7  11        1.45        6.03     16.74 o 
  -6   7  11        0.69       -0.11     15.50 o 
  -5   7  11        2.92       -3.55     12.85 o 
  -4   7  11       26.85       23.95     13.47 o 
  -3   7  11       25.22       20.23     12.00 o 
  -2   7  11        9.38       19.39      6.88 o 
  -1   7  11        1.02       -3.33      4.96 o 
   0   7  11      891.14      884.65     25.08 o 
   1   7  11        0.06        1.30      4.90 o 
   2   7  11        0.06        3.55      7.83 o 
   3   7  11        0.17        2.09      7.33 o 
   4   7  11       11.66       15.78      9.58 o 
   5   7  11        0.05       -6.09      9.02 o 
   6   7  11        6.91        9.24     10.76 o 
   7   7  11       35.02       35.51     16.57 o 
   8   7  11        1.76       -5.97     13.98 o 
  -6   8  11        2.22       25.87     19.89 o 
  -5   8  11        5.92      -10.26     14.09 o 
  -4   8  11        1.84        1.47     12.96 o 
  -3   8  11        0.02        7.16     12.12 o 
  -2   8  11       62.10       58.25     16.57 o 
  -1   8  11       21.88        9.32      6.24 o 
   0   8  11      234.69      252.59     15.73 o 
   1   8  11       13.86        3.72      7.95 o 
   2   8  11      155.85      181.60     20.80 o 
   3   8  11       18.61       25.47     10.88 o 
   4   8  11       14.17        2.09      7.95 o 
   5   8  11       35.40       67.18     17.13 o 
   6   8  11        6.97        8.74     11.72 o 
   7   8  11       18.15        6.48     13.81 o 
  -6   9  11        0.01       -0.68     18.09 o 
  -5   9  11        5.42        8.12     18.54 o 
  -4   9  11        1.02        4.62     14.88 o 
  -3   9  11        0.24        5.75     13.41 o 
  -2   9  11       51.26       79.06     11.75 o 
  -1   9  11        2.95        5.69      6.51 o 
   0   9  11       51.21       52.57     12.43 o 
   1   9  11        9.40        6.48      8.79 o 
   2   9  11      134.37      113.57     18.43 o 
   3   9  11        4.46       12.12      9.07 o 
   4   9  11       85.05      117.79     20.57 o 
   5   9  11        0.92       -6.76      9.58 o 
   6   9  11       20.72       30.38     13.98 o 
   7   9  11        0.33       10.99     15.22 o 
  -5  10  11        0.00       18.20     18.71 o 
  -4  10  11       39.33       28.57     19.56 o 
  -3  10  11        0.04       -2.95      8.25 o 
  -2  10  11       57.70       73.36     12.30 o 
  -1  10  11       16.23       17.24      8.37 o 
   0  10  11      389.32      422.71     29.20 o 
   1  10  11        7.71        6.37      8.57 o 
   2  10  11        7.80       -2.20      7.50 o 
   3  10  11        0.84        8.79      9.36 o 
   4  10  11        0.80        3.72     10.03 o 
   5  10  11       86.54      122.13     21.58 o 
   6  10  11       11.82        6.71     14.43 o 
  -3  11  11        0.03        6.76      9.50 o 
  -2  11  11      199.05      215.94     19.66 o 
  -1  11  11        1.18       26.88     13.13 o 
   0  11  11       85.63       79.92     16.01 o 
   1  11  11        1.14       10.65     10.48 o 
   2  11  11       17.50       10.76     10.65 o 
   3  11  11       13.28       27.73     12.34 o 
   4  11  11       14.16       17.41     12.29 o 
   5  11  11        8.87       23.61     13.81 o 
  -1  12  11        4.91        4.85     12.12 o 
   0  12  11        0.65       -8.90     10.14 o 
   1  12  11        4.78        4.45     10.54 o 
   2  12  11        1.17        4.73     11.16 o 
   3  12  11        0.10       -5.75      8.73 o 
  -2  -6  12        1.53        8.06     13.47 o 
  -1  -6  12        9.00      -16.91     11.27 o 
   0  -6  12       11.42       12.91     14.77 o 
   1  -6  12       17.53       18.71     14.77 o 
  -4  -5  12        9.20        0.23     12.85 o 
  -3  -5  12       59.47       60.13     17.19 o 
  -2  -5  12        1.73       -0.56     10.99 o 
  -1  -5  12       60.85       83.69     20.46 o 
   0  -5  12        0.47        0.62     10.99 o 
   1  -5  12       31.36       42.72     17.13 o 
   2  -5  12        4.39       16.62     11.67 o 
   3  -5  12        0.10        2.04      9.44 o 
  -5  -4  12        8.52       28.85     14.77 o 
  -4  -4  12        0.14        2.82     10.82 o 
  -3  -4  12      103.93      131.09     22.54 o 
  -2  -4  12        7.47       24.23     12.91 o 
  -1  -4  12        2.10        1.80     10.09 o 
   0  -4  12       12.62       10.99     10.14 o 
   1  -4  12       19.10       34.15     13.47 o 
   2  -4  12        7.25        8.28      6.57 o 
   3  -4  12        0.50        2.94      7.09 o 
   4  -4  12       11.62       15.83      8.76 o 
   5  -4  12        2.93       -0.08      9.49 o 
  -6  -3  12        4.02        1.85      9.16 o 
  -5  -3  12        0.24       -2.51     13.19 o 
  -4  -3  12        0.16       -8.96      7.83 o 
  -3  -3  12        0.85       13.75     11.67 o 
  -2  -3  12       32.27       36.46     14.48 o 
  -1  -3  12       28.13       25.14     12.17 o 
   0  -3  12       23.40       18.26     11.67 o 
   1  -3  12        0.98        3.32      9.64 o 
   2  -3  12       34.83       26.82      9.99 o 
   3  -3  12        1.23        3.65      6.61 o 
   4  -3  12       16.21       13.40      8.42 o 
   5  -3  12       15.71       20.50     11.44 o 
   6  -3  12        3.62      -69.12     55.06 o 
  -7  -2  12        6.40       19.06     18.20 o 
  -6  -2  12        0.04        2.94      8.63 o 
  -5  -2  12        0.24        0.46      8.34 o 
  -4  -2  12        6.27        1.91      6.79 o 
  -3  -2  12      181.41      233.98     26.77 o 
  -2  -2  12       13.16       18.43     10.37 o 
  -1  -2  12      126.76      136.40     21.19 o 
   0  -2  12       12.89        5.64      9.36 o 
   1  -2  12       33.06       13.69     11.16 o 
   2  -2  12        2.57       -2.77      5.93 o 
   3  -2  12       33.29       37.32     12.93 o 
   4  -2  12        0.00        8.65      7.15 o 
   5  -2  12       39.42       25.48      9.63 o 
   6  -2  12       11.88       11.88      9.94 o 
  -7  -1  12       15.78       14.66      9.94 o 
  -6  -1  12        1.11        7.83      8.64 o 
  -5  -1  12      156.57      146.00     17.10 o 
  -4  -1  12        1.40        2.95      6.53 o 
  -3  -1  12      101.80      125.97     20.40 o 
  -2  -1  12       75.84       55.68     15.05 o 
  -1  -1  12       87.07       73.83     16.01 o 
   0  -1  12        0.01       -4.96      7.04 o 
   1  -1  12        5.13        7.82      5.79 o 
   2  -1  12      143.87      142.74     21.25 o 
   3  -1  12        0.05        2.02      6.10 o 
   4  -1  12       32.67       32.68      9.14 o 
   5  -1  12        4.93       12.78     11.21 o 
   6  -1  12        3.26        4.40      7.90 o 
   7  -1  12        1.60       -6.99     11.61 o 
  -7   0  12       10.70       13.41     11.89 o 
  -6   0  12        9.50        7.78     10.65 o 
  -5   0  12        0.41       -1.86      7.61 o 
  -4   0  12       72.08       53.71     15.27 o 
  -3   0  12      289.84      341.23     29.31 o 
  -2   0  12        7.41        2.76      7.78 o 
  -1   0  12       16.21        0.11      7.44 o 
   0   0  12       93.35      151.10     20.97 o 
   1   0  12        2.21        1.69      5.86 o 
   2   0  12       43.82       59.12      9.20 o 
   3   0  12       15.41       22.36      9.69 o 
   4   0  12      205.07      226.96     16.58 o 
   5   0  12        0.08       -2.97      6.11 o 
   6   0  12       10.98        7.43      8.13 o 
   7   0  12        4.17        5.30     10.82 o 
  -8   1  12        1.10       -0.85     12.45 o 
  -7   1  12        3.89        9.69     12.17 o 
  -6   1  12        0.01      -12.34      9.41 o 
  -5   1  12      228.95      199.77     25.31 o 
  -4   1  12       87.39       99.59     18.32 o 
  -3   1  12        2.72        0.56      7.72 o 
  -2   1  12       17.57       32.07     12.23 o 
  -1   1  12        4.00        3.16      8.12 o 
   0   1  12       33.94       54.72     13.07 o 
   1   1  12        0.97       -2.12      4.52 o 
   2   1  12      156.16      167.03     13.16 o 
   3   1  12        1.55        9.88      5.61 o 
   4   1  12      115.57      114.58     17.61 o 
   5   1  12       11.53       23.07      7.91 o 
   6   1  12       36.92       36.39      9.66 o 
   7   1  12        0.26        4.06     10.82 o 
   8   1  12        0.91       -7.38      9.81 o 
  -8   2  12        2.62        6.76     13.02 o 
  -7   2  12       11.49        5.64     13.36 o 
  -6   2  12      101.68       67.52     17.81 o 
  -5   2  12       28.49       47.17     14.77 o 
  -4   2  12      107.33       93.96     17.92 o 
  -3   2  12        3.47        4.45      7.72 o 
  -2   2  12       36.03       27.90     11.10 o 
  -1   2  12       60.80       63.01     14.48 o 
   0   2  12       22.64       10.59      5.76 o 
   1   2  12       11.57       21.46      6.20 o 
   2   2  12       75.48       67.42     18.29 o 
   3   2  12       20.85       13.09      9.47 o 
   4   2  12        0.21       -1.69      7.61 o 
   5   2  12        0.94        2.65      5.60 o 
   6   2  12        0.08       -3.49      9.02 o 
   7   2  12        1.02       -5.47      9.36 o 
   8   2  12       30.25       18.03     12.85 o 
  -8   3  12        3.99        9.07     14.88 o 
  -7   3  12      113.31      139.94     25.59 o 
  -6   3  12        0.01        1.86     10.37 o 
  -5   3  12       75.05       76.37     17.64 o 
  -4   3  12       49.44        8.90     10.88 o 
  -3   3  12       59.54       69.15     15.27 o 
  -2   3  12       18.28        2.82      6.88 o 
  -1   3  12       90.19       69.21     14.32 o 
   0   3  12      133.67      162.00     12.13 o 
   1   3  12       48.55       45.10     15.67 o 
   2   3  12      523.56      536.77     19.78 o 
   3   3  12       10.54       11.50      6.82 o 
   4   3  12       22.97       25.12     11.72 o 
   5   3  12        6.08        1.75      8.85 o 
   6   3  12      127.64      131.32     21.64 o 
   7   3  12        0.08       -1.30     10.65 o 
   8   3  12        1.18       -0.62     13.41 o 
  -8   4  12        2.13       20.85     18.43 o 
  -7   4  12       28.23       37.42     18.99 o 
  -6   4  12       73.95       57.03     18.20 o 
  -5   4  12      165.17      141.70     23.16 o 
  -4   4  12        3.18       -8.73      8.17 o 
  -3   4  12        0.15        1.75      7.66 o 
  -2   4  12      193.11      177.95     21.59 o 
  -1   4  12        4.43       16.85      8.96 o 
   0   4  12      352.44      359.48     22.21 o 
   1   4  12        5.16        8.17      9.89 o 
   2   4  12       89.91      108.08     12.06 o 
   3   4  12       19.16        9.16      8.59 o 
   4   4  12      398.43      381.86     29.43 o 
   5   4  12        5.74        4.96      9.75 o 
   6   4  12        3.82        3.66     10.59 o 
   7   4  12       12.53       -1.30     11.72 o 
   8   4  12        0.11        5.92     13.30 o 
  -7   5  12       27.84       34.83     17.41 o 
  -6   5  12       20.22       33.70     15.78 o 
  -5   5  12        4.66       14.65     13.13 o 
  -4   5  12      140.97      118.14     22.04 o 
  -3   5  12       24.83       22.09     11.89 o 
  -2   5  12       38.65       29.36     11.44 o 
  -1   5  12       52.42       50.15      8.10 o 
   0   5  12       36.38       30.82      6.89 o 
   1   5  12       19.48       27.36      6.95 o 
   2   5  12      312.84      333.57     16.79 o 
   3   5  12        3.15        1.11      5.63 o 
   4   5  12      343.40      337.08     29.31 o 
   5   5  12        0.70       20.63     12.23 o 
   6   5  12        7.39       -0.17     10.37 o 
   7   5  12       10.37       12.12     14.88 o 
   8   5  12        2.90       17.75     15.61 o 
  -7   6  12        4.67       26.60     20.01 o 
  -6   6  12        6.48        8.40     17.36 o 
  -5   6  12       89.22      150.31     27.28 o 
  -4   6  12        2.10       -8.79      8.51 o 
  -3   6  12        3.76       14.48     12.12 o 
  -2   6  12       19.24       32.35     12.06 o 
  -1   6  12       25.64       35.48      7.47 o 
   0   6  12        7.74        3.20      5.38 o 
   1   6  12       13.02        8.35      5.85 o 
   2   6  12     1045.86     1140.18     29.22 o 
   3   6  12        0.46       -7.55      6.99 o 
   4   6  12        4.45       30.26     12.00 o 
   5   6  12        0.09        1.92      9.81 o 
   6   6  12        0.43      -14.29      9.52 o 
   7   6  12        3.06        8.40     13.30 o 
   8   6  12        6.12       10.43     16.12 o 
  -6   7  12       15.28        2.99     15.67 o 
  -5   7  12        0.71        7.78     14.71 o 
  -4   7  12        6.16       22.26     14.54 o 
  -3   7  12       29.74        9.64     10.65 o 
  -2   7  12        7.13       -5.07      8.79 o 
  -1   7  12        7.86        5.47      6.04 o 
   0   7  12      777.52      877.76     37.25 o 
   1   7  12        3.50       -3.20      5.22 o 
   2   7  12      387.84      384.67     28.30 o 
   3   7  12        2.30       -4.62      6.99 o 
   4   7  12       17.34       28.35     12.96 o 
   5   7  12        0.20        8.17     11.38 o 
   6   7  12       76.23       56.64     16.74 o 
   7   7  12        1.79        1.30     12.34 o 
  -6   8  12        0.25        0.34     15.10 o 
  -5   8  12        1.13        4.73     15.33 o 
  -4   8  12       34.29       40.18     17.86 o 
  -3   8  12        0.00       -0.79     11.33 o 
  -2   8  12       18.89       26.43     13.69 o 
  -1   8  12        1.13       19.77      6.95 o 
   0   8  12      200.96      224.19     54.90 o 
   1   8  12        1.97       -7.55      6.31 o 
   2   8  12        9.67        7.04      9.36 o 
   3   8  12        1.29      -11.33      7.55 o 
   4   8  12        7.73        5.92     10.59 o 
   5   8  12       69.34       50.10     15.72 o 
   6   8  12        2.22        3.04     12.00 o 
   7   8  12        1.46        6.09     13.07 o 
  -5   9  12       10.21       19.67     18.26 o 
  -4   9  12        0.17       -0.23     14.26 o 
  -3   9  12        0.46       19.22     14.76 o 
  -2   9  12       17.57        3.60      7.39 o 
  -1   9  12        0.82       -0.67      6.23 o 
   0   9  12        7.97        2.37      8.40 o 
   1   9  12        9.79       10.76      8.96 o 
   2   9  12        0.12       -5.18      7.55 o 
   3   9  12       22.42       13.64     10.60 o 
   4   9  12       31.56       43.56     14.60 o 
   5   9  12        6.56        5.30     10.76 o 
   6   9  12        3.12        9.13     11.72 o 
  -4  10  12        1.11       -8.68     16.40 o 
  -3  10  12        3.38       10.20     15.89 o 
  -2  10  12       44.06       45.78     11.44 o 
  -1  10  12        1.42        3.43      7.57 o 
   0  10  12       67.56       66.00     15.67 o 
   1  10  12        0.39       -0.23      8.57 o 
   2  10  12       19.81        2.25      8.23 o 
   3  10  12        0.05       -4.23      8.85 o 
   4  10  12        8.68       17.64     13.07 o 
   5  10  12        0.45      -14.09     10.31 o 
  -3  11  12        0.02       -6.99     14.48 o 
  -2  11  12       13.87       30.61     10.80 o 
  -1  11  12        6.98       -7.21     10.03 o 
   0  11  12        0.21       -3.10      8.85 o 
   1  11  12        0.04        1.47      8.96 o 
   2  11  12        8.47       16.06     11.27 o 
   3  11  12       14.16       13.92     12.23 o 
   4  11  12       28.77       22.43     13.41 o 
  -2  -5  13        5.52        4.85     12.12 o 
  -1  -5  13        4.84       19.22     14.82 o 
   0  -5  13        7.62        6.20     12.62 o 
   1  -5  13        4.00        8.06     13.30 o 
  -4  -4  13        1.84        8.00     13.30 o 
  -3  -4  13      110.69      110.92     21.59 o 
  -2  -4  13        0.06        5.69     11.89 o 
  -1  -4  13       20.16        9.75     13.24 o 
   0  -4  13        0.86       12.62     11.83 o 
   1  -4  13       17.80       -2.31      9.98 o 
   2  -4  13       18.93       37.48     16.46 o 
   3  -4  13       30.61       37.54     10.36 o 
  -5  -3  13      100.70      140.39     25.19 o 
  -4  -3  13        4.46       10.99     12.74 o 
  -3  -3  13        7.61       11.44     12.96 o 
  -2  -3  13        7.27       -5.13      8.57 o 
  -1  -3  13       74.08       92.43     19.61 o 
   0  -3  13       31.22       37.98     15.67 o 
   1  -3  13        2.56       -2.93      9.86 o 
   2  -3  13       46.50       46.33     15.33 o 
   3  -3  13       19.94       13.99      8.11 o 
   4  -3  13        5.53       17.82      9.77 o 
   5  -3  13        3.37        9.56     12.26 o 
  -6  -2  13        1.62       16.56     10.32 o 
  -5  -2  13        1.02       15.78     12.17 o 
  -4  -2  13        3.11      -11.10      8.00 o 
  -3  -2  13        1.97        0.34     10.88 o 
  -2  -2  13        6.18       12.17     11.10 o 
  -1  -2  13       45.77       59.62     15.44 o 
   0  -2  13       34.58       44.75     14.77 o 
   1  -2  13       45.89       15.72     12.57 o 
   2  -2  13        0.08       -5.01      5.56 o 
   3  -2  13       14.52        7.45      7.76 o 
   4  -2  13       55.58       67.56     17.53 o 
   5  -2  13        4.28       10.62     14.68 o 
  -6  -1  13        3.61        3.08      9.34 o 
  -5  -1  13        1.92        2.91     15.72 o 
  -4  -1  13        1.13       -4.17      9.41 o 
  -3  -1  13       99.40       96.83     18.94 o 
  -2  -1  13       12.63       22.09     11.16 o 
  -1  -1  13       80.15       80.09     17.47 o 
   0  -1  13       13.47       19.39     11.72 o 
   1  -1  13       15.26       17.75     11.16 o 
   2  -1  13       55.06       61.69     10.16 o 
   3  -1  13       53.68       47.75      9.68 o 
   4  -1  13       23.93       19.44      8.42 o 
   5  -1  13        1.00       -0.44      7.17 o 
   6  -1  13       10.65        2.10      8.61 o 
  -7   0  13        0.07       -4.67      8.44 o 
  -6   0  13        0.04       -0.28     10.48 o 
  -5   0  13      100.97       71.36     17.08 o 
  -4   0  13        9.16        5.52     10.20 o 
  -3   0  13       14.49        2.25      8.62 o 
  -2   0  13        6.51       11.61     10.09 o 
  -1   0  13        0.25       -8.90      6.76 o 
   0   0  13        6.67       13.30     10.43 o 
   1   0  13      164.64      192.26     23.50 o 
   2   0  13       69.25       73.15     10.29 o 
   3   0  13       23.82       13.87      6.53 o 
   4   0  13       14.04       23.59      8.21 o 
   5   0  13        0.50       -2.16      6.74 o 
   6   0  13        0.01        7.89      8.33 o 
   7   0  13        0.35        2.54     12.29 o 
  -7   1  13       47.94       30.88     15.72 o 
  -6   1  13        0.25        3.55      9.86 o 
  -5   1  13       36.15       24.57     12.12 o 
  -4   1  13       30.49       23.11     11.05 o 
  -3   1  13        1.93       -9.21      6.14 o 
  -2   1  13        1.51        5.24      9.13 o 
  -1   1  13       76.21       55.97     14.94 o 
   0   1  13      274.90      321.44     28.07 o 
   1   1  13        5.64       18.54      6.29 o 
   2   1  13       17.96       27.56      8.34 o 
   3   1  13        1.95       -3.30      5.49 o 
   4   1  13        2.08        3.38      6.21 o 
   5   1  13        1.79        3.94      7.23 o 
   6   1  13       10.10        5.69     11.95 o 
   7   1  13        0.00       18.77     13.86 o 
  -7   2  13       33.32       65.04     19.61 o 
  -6   2  13       14.89       13.92     11.50 o 
  -5   2  13       76.04       90.29     19.56 o 
  -4   2  13        9.64       10.03      9.75 o 
  -3   2  13       12.64       21.70     11.10 o 
  -2   2  13       68.42       68.93     15.27 o 
  -1   2  13      118.35      133.97     20.85 o 
   0   2  13       30.74       20.80     10.14 o 
   1   2  13        0.80       -1.04      5.48 o 
   2   2  13       34.92       23.04      6.99 o 
   3   2  13        2.38        0.74      5.58 o 
   4   2  13        2.01        8.27      6.66 o 
   5   2  13        2.04        1.08      6.76 o 
   6   2  13       10.57        7.50     10.65 o 
   7   2  13        9.16       24.63     12.29 o 
  -7   3  13       50.68       32.69     16.06 o 
  -6   3  13       13.96       21.98     13.86 o 
  -5   3  13        0.09       -8.28      9.41 o 
  -4   3  13       24.82       19.10     11.78 o 
  -3   3  13       33.80       50.44     14.09 o 
  -2   3  13       61.55       76.20     16.96 o 
  -1   3  13       95.89       77.50     16.17 o 
   0   3  13        3.31        3.94      8.40 o 
   1   3  13        1.48        3.51      7.38 o 
   2   3  13       88.99       72.20     10.08 o 
   3   3  13        1.35        6.50      5.90 o 
   4   3  13        8.55       11.41     11.72 o 
   5   3  13        0.16       -7.38      9.02 o 
   6   3  13       44.11       27.56     14.03 o 
   7   3  13        3.90       -0.39     13.24 o 
  -7   4  13        3.51        6.88     14.82 o 
  -6   4  13       32.34       33.87     14.77 o 
  -5   4  13       42.56       40.46     14.99 o 
  -4   4  13        0.76        4.51      9.52 o 
  -3   4  13       31.66       35.79     12.74 o 
  -2   4  13      100.79       95.25     17.87 o 
  -1   4  13        7.61        6.71      9.58 o 
   0   4  13        4.09        5.07      8.12 o 
   1   4  13       86.64       82.53     10.48 o 
   2   4  13       27.53       36.11      8.19 o 
   3   4  13        3.85        1.64      5.47 o 
   4   4  13      203.92      181.84     22.94 o 
   5   4  13        0.89      -13.47      9.47 o 
   6   4  13       18.82       21.98     14.03 o 
   7   4  13        5.38       13.86     13.58 o 
  -7   5  13       37.34       -1.69     13.92 o 
  -6   5  13        4.64       -4.17     12.79 o 
  -5   5  13        0.06        7.78     12.51 o 
  -4   5  13       22.70        8.17     10.65 o 
  -3   5  13        0.04       -9.69      8.34 o 
  -2   5  13        0.63       -9.86      6.71 o 
  -1   5  13       22.83       25.53     10.93 o 
   0   5  13      849.77      903.42     53.81 o 
   1   5  13        0.16       -2.02      5.42 o 
   2   5  13      168.22      169.41     14.06 o 
   3   5  13        6.78        2.65      9.52 o 
   4   5  13        0.03        1.92      9.02 o 
   5   5  13        9.70        9.81     10.99 o 
   6   5  13       32.80       22.43     13.53 o 
   7   5  13        1.37        5.18     14.20 o 
  -6   6  13        8.18      -15.27     13.19 o 
  -5   6  13       23.81       40.46     18.09 o 
  -4   6  13        1.88       -3.83      9.07 o 
  -3   6  13        0.18       -3.32      9.52 o 
  -2   6  13      283.78      227.29     25.14 o 
  -1   6  13       17.31       21.75     10.48 o 
   0   6  13        0.65       -2.26      5.39 o 
   1   6  13        3.06        0.20      5.67 o 
   2   6  13        5.54       10.04      6.51 o 
   3   6  13        0.01        0.28      9.07 o 
   4   6  13        5.49        4.11      9.75 o 
   5   6  13       10.05        7.33     10.88 o 
   6   6  13        9.48        8.74     13.19 o 
   7   6  13        6.43        6.48     12.40 o 
  -6   7  13        1.00      -11.95     14.48 o 
  -5   7  13        0.82      -15.61     11.95 o 
  -4   7  13        0.06        2.76     11.27 o 
  -3   7  13       61.09       52.86     17.08 o 
  -2   7  13       47.91       47.45     14.65 o 
  -1   7  13        0.07        3.89      9.07 o 
   0   7  13       16.09       23.96      7.74 o 
   1   7  13       18.80       17.14      7.21 o 
   2   7  13      167.66      265.14     25.64 o 
   3   7  13        0.16        0.11      8.45 o 
   4   7  13       34.12       30.88     13.13 o 
   5   7  13        5.25        5.80     11.55 o 
   6   7  13        3.47        3.27     11.38 o 
   7   7  13        0.11       -6.71     11.21 o 
  -5   8  13        0.48       -1.92     16.29 o 
  -4   8  13       44.40       26.66     17.02 o 
  -3   8  13        2.65        5.58     11.21 o 
  -2   8  13       24.09       16.34     13.24 o 
  -1   8  13        3.15        7.13      7.20 o 
   0   8  13      210.20      257.62     17.50 o 
   1   8  13        0.74        2.42      9.30 o 
   2   8  13       14.59       28.23     11.44 o 
   3   8  13        1.13        1.18      9.86 o 
   4   8  13       12.06       23.84     12.96 o 
   5   8  13        9.11       -6.31     11.10 o 
   6   8  13        3.87       26.54     16.34 o 
  -4   9  13        2.94       13.24     15.67 o 
  -3   9  13        3.66        1.35     12.45 o 
  -2   9  13       45.85       30.83     14.54 o 
  -1   9  13        0.29       -5.30      6.27 o 
   0   9  13      163.88      160.41     21.30 o 
   1   9  13        0.21       -4.56      7.72 o 
   2   9  13        7.54        2.87      9.41 o 
   3   9  13       28.30       29.36     13.24 o 
   4   9  13       23.09       35.34     14.37 o 
   5   9  13        0.77       19.39     12.29 o 
  -3  10  13        0.64       -7.10     13.13 o 
  -2  10  13       52.62       19.67     14.48 o 
  -1  10  13        2.29       -4.56      9.69 o 
   0  10  13        0.18       -7.21      9.64 o 
   1  10  13        0.63        7.10     10.26 o 
   2  10  13        9.81        3.21      9.30 o 
   3  10  13        7.78       10.20     11.50 o 
   4  10  13        0.34       13.02     12.62 o 
  -1  11  13        0.01       15.84     11.89 o 
   0  11  13       16.00        9.13     11.33 o 
   1  11  13        0.15       -1.01      9.86 o 
   2  11  13       19.26       36.97     14.37 o 
   3  11  13        0.44       -3.66     10.82 o 
  -2  -4  14        0.53        0.45     12.74 o 
  -1  -4  14        0.01       -9.19     10.48 o 
   0  -4  14        4.38       -1.58     12.51 o 
   1  -4  14       31.33       16.06     15.27 o 
  -4  -3  14        0.12       -8.62     11.27 o 
  -3  -3  14       12.72        2.70     12.96 o 
  -2  -3  14        3.20        4.23     12.57 o 
  -1  -3  14       93.23       93.62     20.96 o 
   0  -3  14        6.30       13.30     12.00 o 
   1  -3  14       17.64        8.57     12.79 o 
   2  -3  14        5.10       17.75     13.98 o 
   3  -3  14        6.25        5.47     12.96 o 
  -5  -2  14       48.54       78.28     20.12 o 
  -4  -2  14        0.17      -12.57      9.35 o 
  -3  -2  14       66.20       63.29     17.70 o 
  -2  -2  14        9.17       16.17     12.45 o 
  -1  -2  14        0.01       -7.38     10.14 o 
   0  -2  14       42.21       26.60     13.47 o 
   1  -2  14        4.05        2.03     11.55 o 
   2  -2  14       11.09        7.27     13.47 o 
   3  -2  14       17.19       22.51      7.57 o 
   4  -2  14       31.83       41.20     11.21 o 
  -5  -1  14        9.95       11.83     12.45 o 
  -4  -1  14        4.59        6.20     11.50 o 
  -3  -1  14        9.19       13.53     11.55 o 
  -2  -1  14       11.85       28.35     13.58 o 
  -1  -1  14        9.38       20.74     12.68 o 
   0  -1  14       17.68       20.18     12.12 o 
   1  -1  14        3.71        2.14     11.16 o 
   2  -1  14       77.16       69.66     18.15 o 
   3  -1  14        4.70        4.08      7.77 o 
   4  -1  14        3.48       21.93      9.52 o 
   5  -1  14        1.11        5.15      8.65 o 
  -6   0  14        0.00        1.42     10.79 o 
  -5   0  14       51.79       47.62     12.56 o 
  -4   0  14        0.20       13.36     10.99 o 
  -3   0  14       39.48       26.77     12.68 o 
  -2   0  14        0.44       -9.02      8.17 o 
  -1   0  14       67.74      104.04     20.63 o 
   0   0  14        1.05      -10.09      9.35 o 
   1   0  14       11.31       25.19     12.62 o 
   2   0  14        0.36        0.56     10.09 o 
   3   0  14       11.04        7.56      6.93 o 
   4   0  14       11.47       10.05      7.79 o 
   5   0  14        0.08        3.93      8.23 o 
   6   0  14        8.70        3.04     12.65 o 
  -6   1  14        0.00       -8.73      9.13 o 
  -5   1  14       31.79       33.70     13.98 o 
  -4   1  14       14.79       21.87     11.95 o 
  -3   1  14        9.38       19.67     12.57 o 
  -2   1  14       33.32       38.83     14.26 o 
  -1   1  14       17.26       23.56     12.06 o 
   0   1  14       20.08       15.89     10.48 o 
   1   1  14       57.68       47.00     14.37 o 
   2   1  14      100.06       99.74     22.23 o 
   3   1  14        1.33        9.56      8.88 o 
   4   1  14       32.97       39.32      9.64 o 
   5   1  14        0.20        6.81      7.70 o 
   6   1  14       13.17       14.09     12.00 o 
  -6   2  14        2.48       -6.14     11.16 o 
  -5   2  14       37.78       25.42     12.96 o 
  -4   2  14        0.06        4.68      8.90 o 
  -3   2  14       25.06       11.16     10.43 o 
  -2   2  14       37.75       16.01     12.17 o 
  -1   2  14        5.19        2.76     10.14 o 
   0   2  14      133.72      151.90     21.98 o 
   1   2  14       27.63       16.91     11.10 o 
   2   2  14        1.68       14.28      7.41 o 
   3   2  14        0.07       -6.98      5.83 o 
   4   2  14       26.24       31.54      9.13 o 
   5   2  14        0.95        8.68      7.35 o 
   6   2  14        0.77        0.51     11.44 o 
  -6   3  14       27.39       12.85     13.41 o 
  -5   3  14        0.41        2.42     10.76 o 
  -4   3  14        2.35        7.89     10.48 o 
  -3   3  14       12.71       19.05     11.67 o 
  -2   3  14       29.95       38.32     13.24 o 
  -1   3  14       49.58       51.62     14.26 o 
   0   3  14        9.43        7.44     10.31 o 
   1   3  14        3.03        9.92     10.54 o 
   2   3  14       18.12       25.68      8.07 o 
   3   3  14        0.16        1.94      6.33 o 
   4   3  14        5.89        3.30      6.85 o 
   5   3  14        4.30        5.13     11.10 o 
   6   3  14       17.35       22.26     13.69 o 
  -6   4  14        0.15        4.06     12.74 o 
  -5   4  14       12.22        3.94     12.51 o 
  -4   4  14        5.22        8.45     10.76 o 
  -3   4  14      111.38       79.13     17.47 o 
  -2   4  14        6.11       20.63     11.33 o 
  -1   4  14       30.74       40.01     13.36 o 
   0   4  14       32.77        5.97      9.81 o 
   1   4  14       26.19       23.71      7.62 o 
   2   4  14       75.55       76.60     21.92 o 
   3   4  14        0.14        3.89      9.41 o 
   4   4  14        0.05       14.43     11.38 o 
   5   4  14        0.60        3.27     11.27 o 
   6   4  14       21.76       20.96     13.19 o 
   7   4  14        0.95       -0.11     13.36 o 
  -6   5  14        0.06        2.65     12.40 o 
  -5   5  14        0.12        1.63     11.89 o 
  -4   5  14       29.91       20.63     13.69 o 
  -3   5  14        4.72       -1.63     10.14 o 
  -2   5  14       12.18        3.78     10.31 o 
  -1   5  14       46.35       31.50     12.40 o 
   0   5  14       30.92       34.21     12.29 o 
   1   5  14        3.11       -1.03      5.85 o 
   2   5  14        6.27        7.28     10.88 o 
   3   5  14        9.45       17.19     11.27 o 
   4   5  14       77.07       61.94     17.08 o 
   5   5  14        0.01       -1.75     10.37 o 
   6   5  14       22.75       35.39     16.79 o 
  -6   6  14        2.19        7.16     14.31 o 
  -5   6  14        0.02       -8.90      9.81 o 
  -4   6  14        3.09       -2.70     10.93 o 
  -3   6  14        0.06       10.37     11.61 o 
  -2   6  14       71.76       74.11     16.63 o 
  -1   6  14       11.74       10.93      9.64 o 
   0   6  14        0.06       -2.20      8.74 o 
   1   6  14        0.16       -7.13      8.93 o 
   2   6  14       83.04       83.33     12.03 o 
   3   6  14        1.51       18.09     11.67 o 
   4   6  14       61.08       35.79     14.93 o 
   5   6  14       10.65       24.97     13.98 o 
   6   6  14        0.51      -11.95     12.28 o 
  -5   7  14        2.24       42.10     18.88 o 
  -4   7  14        7.56       14.03     13.24 o 
  -3   7  14        1.58       -3.27     10.71 o 
  -2   7  14       92.67       40.07     14.77 o 
  -1   7  14        9.03        3.49      9.98 o 
   0   7  14       21.67       18.20     11.44 o 
   1   7  14        0.03        1.88      6.79 o 
   2   7  14        9.27        5.64     10.20 o 
   3   7  14        5.32        8.57     10.88 o 
   4   7  14        0.97        9.97     11.61 o 
   5   7  14        4.02        5.47     11.38 o 
   6   7  14        6.02       -2.59     12.06 o 
  -4   8  14        5.19       -3.89     13.13 o 
  -3   8  14       20.25       26.26     14.77 o 
  -2   8  14        4.46        2.37     11.44 o 
  -1   8  14        3.64        7.10     10.43 o 
   0   8  14        7.26        8.73      7.95 o 
   1   8  14        0.61      -11.92      7.95 o 
   2   8  14       61.93       60.30     15.16 o 
   3   8  14        0.45       14.37     11.38 o 
   4   8  14       41.89       45.03     16.17 o 
   5   8  14        0.28       -6.37     11.38 o 
  -3   9  14        0.13        8.68     12.79 o 
  -2   9  14        5.66       10.65     12.17 o 
  -1   9  14        2.76        6.54     11.83 o 
   0   9  14       85.42      134.02     20.34 o 
   1   9  14        0.21        8.68     11.27 o 
   2   9  14       29.87       31.50     13.36 o 
   3   9  14        3.87        7.95     11.50 o 
   4   9  14        1.71       18.54     13.36 o 
   5   9  14        0.04       -0.39     12.17 o 
  -2  10  14       68.37       49.88     18.32 o 
   0  10  14       11.96        8.57     11.05 o 
   1  10  14        2.72        9.58     11.21 o 
   2  10  14        2.46       10.31     11.44 o 
   3  10  14        1.03       -5.97     10.93 o 
  -3  -2  15       11.14       -7.83     11.38 o 
  -2  -2  15        0.61        4.73     12.45 o 
  -1  -2  15       49.83       83.58     20.23 o 
   0  -2  15        0.24        5.97     12.96 o 
   1  -2  15       20.03       39.45     16.29 o 
   2  -2  15       20.13        8.85     14.15 o 
  -4  -1  15        0.48       -1.01     12.79 o 
  -3  -1  15       21.10       49.99     17.53 o 
  -2  -1  15        8.86       -2.93     11.78 o 
  -1  -1  15        5.77       14.20     13.41 o 
   0  -1  15       51.18       51.00     16.74 o 
   1  -1  15        2.01        6.54     11.78 o 
   2  -1  15        7.35       13.81     12.91 o 
   3  -1  15        8.31        0.90     12.29 o 
   4  -1  15       29.78       25.45     10.34 o 
  -5   0  15        1.79       -4.79      9.36 o 
  -4   0  15        0.94       -0.11     11.33 o 
  -3   0  15        0.31       -4.06     10.14 o 
  -2   0  15       24.53       15.50     12.79 o 
  -1   0  15       13.76       28.68     12.85 o 
   0   0  15        7.74        5.92     12.51 o 
   1   0  15        1.84        4.85     11.50 o 
   2   0  15       27.03       -8.57     10.59 o 
   3   0  15       13.13       27.67     13.47 o 
   4   0  15       26.30       28.43     16.03 o 
  -5   1  15        4.93        1.75     10.31 o 
  -4   1  15        0.35      -10.90      7.27 o 
  -3   1  15       71.75       57.15     17.30 o 
  -2   1  15        1.39       -2.93     10.20 o 
  -1   1  15       28.88       22.26     12.91 o 
   0   1  15        1.76        7.33     11.83 o 
   1   1  15       44.70       48.24     15.22 o 
   2   1  15        0.02      -10.59      8.62 o 
   3   1  15        3.00       -2.97      8.28 o 
   4   1  15       42.45       42.92     10.85 o 
   5   1  15        0.89       -3.14      8.24 o 
  -5   2  15       16.85        2.59     10.71 o 
  -4   2  15       10.06       12.62     11.33 o 
  -3   2  15       90.22       94.52     19.44 o 
  -2   2  15       17.04       11.33     12.29 o 
  -1   2  15        0.46        5.41     10.99 o 
   0   2  15       14.80        8.12     11.61 o 
   1   2  15       15.18        6.71     11.50 o 
   2   2  15      126.46       72.71     17.13 o 
   3   2  15        4.64        5.58      7.75 o 
   4   2  15       41.18       33.71     10.99 o 
   5   2  15        1.72        1.09      7.67 o 
  -5   3  15        0.01        6.88     10.48 o 
  -4   3  15       17.95       19.05     13.86 o 
  -3   3  15       35.14        4.40     10.65 o 
  -2   3  15        4.19       -7.95     10.09 o 
  -1   3  15       56.54       58.55     17.30 o 
   0   3  15      123.62      168.24     24.18 o 
   1   3  15        7.27        9.58     11.38 o 
   2   3  15       79.26       86.23     18.60 o 
   3   3  15        0.49       -9.29      6.19 o 
   4   3  15        7.76        2.08      7.48 o 
   5   3  15        0.11        5.75     11.38 o 
  -5   4  15       11.07        0.28     13.02 o 
  -4   4  15        0.18       -4.90     11.21 o 
  -3   4  15        0.36       -0.79      9.52 o 
  -2   4  15       65.23       69.61     17.81 o 
  -1   4  15       51.08       47.06     15.33 o 
   0   4  15        3.63       12.51     10.82 o 
   1   4  15       15.64       17.30     11.78 o 
   2   4  15       28.89       23.30      8.49 o 
   3   4  15        0.37        3.83      8.79 o 
   4   4  15        9.08        9.30     12.00 o 
   5   4  15        5.53       10.09     12.45 o 
   6   4  15        0.50       -1.69     13.36 o 
  -5   5  15        1.34       -7.27     12.45 o 
  -4   5  15        4.44        1.35     11.67 o 
  -3   5  15       36.53       14.37     12.85 o 
  -2   5  15       52.42       47.57     15.10 o 
  -1   5  15       16.88       23.28     11.55 o 
   0   5  15       38.04       31.00     13.41 o 
   1   5  15        1.62        1.86     10.37 o 
   2   5  15       10.64        5.77      7.73 o 
   3   5  15        0.22        4.17     10.82 o 
   4   5  15        5.89        9.86     11.83 o 
   5   5  15        0.33       14.37     13.24 o 
  -5   6  15       12.19       25.47     15.95 o 
  -4   6  15       26.45       -0.45     11.55 o 
  -3   6  15        3.43        0.96     10.88 o 
  -2   6  15        2.05        1.24      9.75 o 
  -1   6  15        0.14       -5.02      8.90 o 
   0   6  15       28.67       30.32     12.23 o 
   1   6  15        2.93       -4.45     10.76 o 
   2   6  15       14.41       19.78     13.13 o 
   3   6  15        0.45      -14.48     10.31 o 
   4   6  15      127.92      170.27     25.76 o 
   5   6  15        3.19        9.13     13.30 o 
  -4   7  15        8.57       13.64     14.48 o 
  -3   7  15        1.01        5.02     11.10 o 
  -2   7  15        3.34       12.91     11.95 o 
  -1   7  15        5.29       11.61     11.55 o 
   0   7  15        0.02        0.51      9.81 o 
   1   7  15        3.76       -0.23      7.03 o 
   2   7  15      100.87      147.83     22.66 o 
   3   7  15        3.12        1.30     10.99 o 
   4   7  15        0.23       -1.58     10.59 o 
   5   7  15       12.53       14.54     14.93 o 
  -3   8  15        0.67       13.36     13.92 o 
  -2   8  15        0.29        2.99     11.50 o 
  -1   8  15        0.01        1.47     11.10 o 
   0   8  15        8.01        8.12     11.44 o 
   1   8  15        0.76        5.52     11.16 o 
   2   8  15        2.39       -2.87     12.00 o 
   3   8  15        2.52       -7.72     11.27 o 
   4   8  15       16.36        8.17     13.92 o 
  -2   9  15        0.09       15.05     14.31 o 
  -1   9  15        3.83       12.00     13.07 o 
   1   9  15        0.02       -4.68     10.54 o 
   2   9  15       32.88       64.36     17.86 o 
   3   9  15        2.39       12.17     13.19 o 
   1  10  15        0.09      -11.55     10.37 o 
  -1  -1  16       48.22       48.64     17.41 o 
   0  -1  16       24.71        6.37     13.47 o 
   1  -1  16       41.18       58.89     19.78 o 
  -3   0  16       46.18       47.11     17.08 o 
  -2   0  16       18.75       27.22     14.93 o 
  -1   0  16        0.93        5.24     12.29 o 
   0   0  16       17.53       28.57     15.78 o 
   1   0  16        5.75       13.92     15.05 o 
   2   0  16       39.78       79.63     21.08 o 
   3   0  16        4.75       -3.04     12.68 o 
  -3   1  16       66.42       34.60     15.50 o 
  -2   1  16        2.81       -7.33     11.16 o 
  -1   1  16       19.15       13.47     13.13 o 
   0   1  16        2.05       22.32     13.75 o 
   1   1  16        1.58       -4.40     10.48 o 
   2   1  16       55.05       65.60     18.03 o 
   3   1  16        0.04        8.96     12.06 o 
  -4   2  16        1.86       -9.07      9.07 o 
  -3   2  16       21.91       12.96     13.53 o 
  -2   2  16        1.28       -4.73     12.29 o 
  -1   2  16        0.10       11.50     12.74 o 
   0   2  16       15.00       11.44     13.53 o 
   1   2  16       55.78       28.24     13.53 o 
   2   2  16       20.44       27.05     14.26 o 
   3   2  16       24.52       43.51     16.17 o 
   4   2  16        4.35       22.73     10.04 o 
  -4   3  16        3.71       13.81     13.02 o 
  -3   3  16        0.28        1.97     11.27 o 
  -2   3  16        0.01        7.83     11.10 o 
  -1   3  16      128.03      191.18     27.11 o 
   0   3  16      115.14      115.09     22.32 o 
   1   3  16        3.57       14.26     12.85 o 
   2   3  16       95.42      114.07     20.74 o 
   3   3  16        0.54        1.17      7.63 o 
   4   3  16       26.20       21.19      9.30 o 
  -4   4  16        3.00       -6.71     10.37 o 
  -3   4  16       10.14        1.69     11.38 o 
  -2   4  16       60.27       84.14     19.50 o 
  -1   4  16       13.16       21.30     13.86 o 
   0   4  16       62.26       62.89     17.70 o 
   1   4  16        0.03        3.89     11.44 o 
   2   4  16       16.66       28.01     13.75 o 
   3   4  16        1.66        1.94      7.89 o 
   4   4  16       76.65       61.15     17.13 o 
  -4   5  16        0.40        1.86     12.68 o 
  -3   5  16        2.97       -7.55     11.67 o 
  -2   5  16        2.79       -6.76      9.75 o 
  -1   5  16       38.09       42.04     14.88 o 
   0   5  16        1.10       -1.75      9.69 o 
   1   5  16        3.57       24.23     13.07 o 
   2   5  16       11.29       -0.45     10.93 o 
   3   5  16        0.11       18.20     12.85 o 
   4   5  16        0.01        9.47     12.96 o 
  -3   6  16       42.67       56.75     17.64 o 
  -2   6  16       34.59       34.32     14.99 o 
  -1   6  16        1.69        2.48     10.59 o 
   0   6  16       36.43       13.86     12.85 o 
   1   6  16        3.71        0.73     11.16 o 
   3   6  16        1.46        4.96     12.85 o 
   4   6  16       23.27       29.31     16.06 o 
  -3   7  16        5.66       18.32     14.99 o 
  -2   7  16       21.91       18.94     13.47 o 
  -1   7  16        0.00       -2.48     11.21 o 
   0   7  16       16.28       14.77     13.24 o 
   2   7  16       65.82       62.05     17.86 o 
   3   7  16        6.56       -0.11     13.07 o 
   4   7  16       65.86      103.25     23.44 o 
  -2   8  16        1.38       16.12     13.19 o 
  -1   8  16        0.02       10.48     12.74 o 
   0   8  16        8.77        3.72     11.16 o 
   2   8  16       34.22       33.70     15.78 o 
   3   8  16        3.10       14.76     14.15 o 
   0   1  17       70.56       88.15     21.58 o 
  -2   2  17       18.89       28.97     16.74 o 
  -1   2  17       39.13       57.71     19.44 o 
   0   2  17       13.74       23.84     15.95 o 
   1   2  17        0.02        4.11     13.58 o 
   2   2  17       24.37       33.25     15.95 o 
  -2   3  17       10.80        5.13     13.47 o 
  -1   3  17       10.51       43.22     16.79 o 
   0   3  17        0.00       -9.75     11.78 o 
   1   3  17       15.38       17.13     14.20 o 
   2   3  17        5.46       -1.41     12.51 o 
  -2   4  17        2.66       11.78     13.53 o 
  -1   4  17       23.74       25.25     14.54 o 
   0   4  17       42.35       35.28     15.55 o 
   1   4  17       23.28       23.67     14.37 o 
   2   4  17       69.45       89.27     20.57 o 
  -2   5  17       60.27       24.68     15.44 o 
  -1   5  17        0.65        2.59     13.13 o 
   0   5  17       62.47       53.65     17.36 o 
   1   5  17        6.12       -1.30     11.50 o 
   2   5  17       28.06       22.60     13.86 o 
  -1   6  17        7.86        2.82     12.12 o 
   0   6  17        0.05      -11.33     10.99 o 
   1   6  17        0.00       20.96     13.47 o 
   0   7  17        0.31        2.14     13.19 o 
                                                 
